# Supplementary material for: Fecal microbiota and bile acid interactions with systemic and adipose tissue metabolism in diet-induced weight loss of obese postmenopausal women
Source: J Transl Med. 2018 Sep 3;16:244. doi: 10.1186/s12967-018-1619-z (PMC6122649; doi:10.1186/s12967-018-1619-z)
Supplement: Supplementary file 2 — Additional file 2. Pairwise correlation tables. Table S1. Plasma metabolomic-fecal microbiota correlations. Table S2. Fecal bile acid-fecal microbiota correlations. Table S3. Plasma metabolomic-fecal bile acid correlations. Table S4. Fecal bile acid-adipose transcriptomic pathway correlations. Table S5. Fecal microbiota-adipose transcriptomic pathway correlations. [file 12967_2018_1619_MOESM2_ESM.xlsx]

## Sheet: Metabolic Pathways vs. Microbio
Additional file 2: Table S1: Plasma Metabolomic-Fecal Microbiota Correlations
Plasma Metabolic Pathway	Fecal Microbiota Taxa	correlation.pearson	Spearman Correlation Coefficient (R )	p.value
Fatty Acid. Dicarboxylate	Akkermansia	0.622406	0.927273	0.000130162
Primary Bile Acid Metabolism	Catenibacterium	0.690159	0.821065	0.00359188
Ascorbate and Aldarate Metabolism	Ruminococcus	0.746061	0.818182	0.00681113
Tocopherol Metabolism	Bacteroides	0.778627	0.793939	0.00984414
Oxidative Phosphorylation	Oscillospira	0.917849	0.793939	0.00984414
Pantothenate and CoA Metabolism	Catenibacterium	0.0393797	0.769345	0.00927422
Fatty Acid. Monohydroxy	Streptococcus	0.618176	0.757576	0.0159208
Alanine and Aspartate Metabolism	Christensenellaceae	0.274874	0.753803	0.0117948
Purine Metabolism. (Hypo)Xanthine/Inosine containing	Roseburia	0.457612	0.745455	0.0184138
Polyunsaturated Fatty Acid (n3 and n6)	Peptostreptococcaceae	0.483082	0.733333	0.0211665
Purine Metabolism. (Hypo)Xanthine/Inosine containing	Christensenellaceae	0.615241	0.723408	0.0180477
Carnitine Metabolism	Bifidobacterium	0.432146	0.721212	0.0241946
Glutamate Metabolism	Coprococcus	0.693082	0.709091	0.0275141
Purine Metabolism. Adenine containing	Oscillospira	0.437617	0.709091	0.0275141
Purine Metabolism. Adenine containing	Ruminococcus	0.478497	0.709091	0.0275141
Glycolysis. Gluconeogenesis. and Pyruvate Metabolism	Christensenellaceae	0.266611	0.693012	0.0262929
Benzoate Metabolism	Catenibacterium	0.589443	0.691764	0.0266782
Secondary Bile Acid Metabolism	Christensenellaceae	0.672317	0.674775	0.0323118
Histidine Metabolism	Bacteroides	0.59881	0.672727	0.0393814
Fatty Acid. Branched	Peptostreptococcaceae	0.364816	0.672727	0.0393814
Vitamin B6 Metabolism	Erysipelotrichaceae	0.850871	0.672727	0.0393814
Histidine Metabolism	[Eubacterium]	0.781923	0.672727	0.0393814
Xanthine Metabolism	Ruminococcus	0.553623	0.672727	0.0393814
Pyrimidine Metabolism. Uracil containing	Blautia	0.665054	0.660606	0.0440266
Purine Metabolism. (Hypo)Xanthine/Inosine containing	Akkermansia	0.45198	0.660606	0.0440266
Hemoglobin and Porphyrin Metabolism	Roseburia	0.639341	0.648485	0.0490426
Xanthine Metabolism	Clostridiaceae	0.603061	0.64422	0.0443814
Creatine Metabolism	Catenibacterium	0.372556	0.640043	0.0462359
Glycine. Serine and Threonine Metabolism	Roseburia	0.113489	0.636364	0.0544451
Ketone Bodies	Roseburia	0.485051	0.636364	0.0544451
Glycine. Serine and Threonine Metabolism	[Eubacterium]	0.605854	0.636364	0.0544451
Vitamin B6 Metabolism	Catenibacterium	0.00333575	0.627113	0.0523028
Fatty Acid Metabolism(Acyl Carnitine)	Peptostreptococcaceae	0.420355	0.624242	0.060249
Fatty Acid. Monohydroxy	Akkermansia	0.521389	0.624242	0.060249
Leucine. Isoleucine and Valine Metabolism	Christensenellaceae	0.650111	0.620064	0.0558226
Fatty Acid Metabolism (also BCAA Metabolism)	Catenibacterium	0.448665	0.614183	0.0588762
Secondary Bile Acid Metabolism	Oscillospira	0.714502	0.612121	0.0664691
Glutathione Metabolism	Coprococcus	0.662456	0.6	0.0731199
Steroid	Peptostreptococcaceae	0.288059	0.6	0.0731199
Fructose. Mannose and Galactose Metabolism	Clostridiales	0.630154	0.587879	0.0802151
Steroid	Roseburia	0.842869	0.587879	0.0802151
Lysine Metabolism	Peptostreptococcaceae	0.797804	0.587879	0.0802151
Xanthine Metabolism	Lachnospiraceae	0.718889	0.575758	0.087768
Purine Metabolism. Adenine containing	Coprococcus	0.578006	0.575758	0.087768
Gamma-glutamyl Amino Acid	Peptostreptococcaceae	0.398176	0.575758	0.087768
Alanine and Aspartate Metabolism	[Eubacterium]	0.334712	0.575758	0.087768
Long Chain Fatty Acid	Akkermansia	0.296761	0.575758	0.087768
Methionine. Cysteine. SAM and Taurine Metabolism	Akkermansia	0.186236	0.575758	0.087768
TCA Cycle	Bifidobacterium	0.385855	0.563636	0.0957916
Glycine. Serine and Threonine Metabolism	Christensenellaceae	0.492394	0.559273	0.0927888
Nicotinate and Nicotinamide Metabolism	Bifidobacterium	0.432267	0.551515	0.104298
Fatty Acid. Dicarboxylate	Roseburia	0.482744	0.551515	0.104298
Food Component/Plant	Faecalibacterium	0.514974	0.551515	0.104298
Glutamate Metabolism	Akkermansia	0.20411	0.551515	0.104298
Tryptophan Metabolism	Bifidobacterium	0.401535	0.539394	0.113298
Fructose. Mannose and Galactose Metabolism	Peptostreptococcaceae	0.521558	0.539394	0.113298
Aminosugar Metabolism	Clostridiales	0.322804	0.527273	0.122803
Glycerolipid Metabolism	Coprococcus	0.406714	0.527273	0.122803
Sphingolipid Metabolism	Erysipelotrichaceae	0.360123	0.527273	0.122803
Creatine Metabolism	Bacteroides	0.336468	0.515152	0.132823
Fructose. Mannose and Galactose Metabolism	Streptococcus	0.12175	0.515152	0.132823
Gamma-glutamyl Amino Acid	Streptococcus	0.597719	0.515152	0.132823
Glycerolipid Metabolism	Clostridiales	0.568409	0.515152	0.132823
Monoacylglycerol	Coprococcus	0.369895	0.515152	0.132823
Aminosugar Metabolism	Peptostreptococcaceae	0.26528	0.515152	0.132823
Methionine. Cysteine. SAM and Taurine Metabolism	Peptostreptococcaceae	0.618115	0.515152	0.132823
Monoacylglycerol	[Eubacterium]	0.61604	0.515152	0.132823
Purine Metabolism. Guanine containing	Catenibacterium	-0.100236	0.510741	0.131413
Glutathione Metabolism	Streptococcus	0.204631	0.50303	0.143367
Pyrimidine Metabolism. Uracil containing	Faecalibacterium	0.368961	0.50303	0.143367
Inositol Metabolism	Oscillospira	0.495342	0.50303	0.143367
Fatty Acid. Dicarboxylate	Bifidobacterium	0.455179	0.490909	0.154443
Pantothenate and CoA Metabolism	Bacteroides	0.391177	0.490909	0.154443
Nicotinate and Nicotinamide Metabolism	Clostridiales	0.42752	0.490909	0.154443
Fatty Acid Metabolism (also BCAA Metabolism)	Peptostreptococcaceae	0.24222	0.490909	0.154443
Secondary Bile Acid Metabolism	[Eubacterium]	0.236227	0.490909	0.154443
Glutamate Metabolism	Bifidobacterium	0.510236	0.478788	0.166058
Vitamin B6 Metabolism	Bacteroides	0.427348	0.478788	0.166058
Leucine. Isoleucine and Valine Metabolism	Roseburia	0.568971	0.478788	0.166058
Glycerolipid Metabolism	Oscillospira	0.258319	0.478788	0.166058
Glycolysis. Gluconeogenesis. and Pyruvate Metabolism	Oscillospira	0.554756	0.478788	0.166058
Sterol	Erysipelotrichaceae	0.357672	0.478788	0.166058
Fatty Acid. Dicarboxylate	Christensenellaceae	0.430992	0.474166	0.166192
Steroid	Christensenellaceae	0.477071	0.474166	0.166192
Long Chain Fatty Acid	Catenibacterium	0.516996	0.471951	0.168458
Monoacylglycerol	Clostridiales	0.175605	0.466667	0.178219
Lysolipid	Coprococcus	0.574361	0.466667	0.178219
Oxidative Phosphorylation	Coprococcus	0.207187	0.466667	0.178219
Phospholipid Metabolism	Coprococcus	0.276373	0.466667	0.178219
Histidine Metabolism	Erysipelotrichaceae	0.357788	0.466667	0.178219
Fatty Acid. Monohydroxy	Bifidobacterium	0.293672	0.454545	0.190932
Primary Bile Acid Metabolism	Bacteroides	0.462196	0.454545	0.190932
Sphingolipid Metabolism	Streptococcus	-0.123415	0.454545	0.190932
Lysolipid	Roseburia	0.110953	0.454545	0.190932
Fatty Acid. Dicarboxylate	Peptostreptococcaceae	0.45031	0.454545	0.190932
Long Chain Fatty Acid	Peptostreptococcaceae	0.400761	0.454545	0.190932
Medium Chain Fatty Acid	Peptostreptococcaceae	0.586633	0.454545	0.190932
Pantothenate and CoA Metabolism	Erysipelotrichaceae	0.795796	0.454545	0.190932
Nicotinate and Nicotinamide Metabolism	Akkermansia	0.224255	0.454545	0.190932
TCA Cycle	Akkermansia	-0.051915	0.454545	0.190932
Methionine. Cysteine. SAM and Taurine Metabolism	Christensenellaceae	0.537838	0.44985	0.192076
Pyrimidine Metabolism. Uracil containing	Lachnospiraceae	0.315195	0.442424	0.204201
Food Component/Plant	Blautia	0.735485	0.442424	0.204201
Sterol	Ruminococcus	0.283079	0.442424	0.204201
Ascorbate and Aldarate Metabolism	Clostridiaceae	0.391621	0.435616	0.208258
Pyrimidine Metabolism. Uracil containing	Clostridiaceae	0.210449	0.435616	0.208258
Aminosugar Metabolism	Christensenellaceae	0.243873	0.431613	0.212945
Methionine. Cysteine. SAM and Taurine Metabolism	Clostridiales	0.477593	0.430303	0.218028
Histidine Metabolism	Blautia	0.177898	0.430303	0.218028
Secondary Bile Acid Metabolism	Blautia	0.423689	0.430303	0.218028
Fatty Acid. Branched	Roseburia	0.625999	0.430303	0.218028
Leucine. Isoleucine and Valine Metabolism	Peptostreptococcaceae	0.0915653	0.430303	0.218028
Tocopherol Metabolism	Erysipelotrichaceae	0.325942	0.430303	0.218028
Polyunsaturated Fatty Acid (n3 and n6)	Akkermansia	0.172121	0.430303	0.218028
Phenylalanine and Tyrosine Metabolism	Ruminococcus	0.541805	0.430303	0.218028
Polyamine Metabolism	Ruminococcus	0.417891	0.430303	0.218028
Urea cycle; Arginine and Proline Metabolism	Bacteroides	0.451693	0.418182	0.232418
Aminosugar Metabolism	Streptococcus	-0.0777948	0.418182	0.232418
Tocopherol Metabolism	Streptococcus	0.587408	0.418182	0.232418
Phospholipid Metabolism	Lachnospiraceae	0.131527	0.418182	0.232418
Fatty Acid. Monohydroxy	Peptostreptococcaceae	0.257833	0.418182	0.232418
Sphingolipid Metabolism	Peptostreptococcaceae	0.194912	0.418182	0.232418
Lysine Metabolism	Faecalibacterium	0.276048	0.418182	0.232418
Monoacylglycerol	Oscillospira	0.522972	0.418182	0.232418
Oxidative Phosphorylation	Christensenellaceae	0.292803	0.413376	0.235062
Nicotinate and Nicotinamide Metabolism	Catenibacterium	0.00335692	0.4073	0.242706
Purine Metabolism. Guanine containing	Bifidobacterium	0.242499	0.406061	0.247371
Chemical	Streptococcus	0.187045	0.406061	0.247371
Leucine. Isoleucine and Valine Metabolism	Streptococcus	0.349645	0.406061	0.247371
Polyunsaturated Fatty Acid (n3 and n6)	Streptococcus	0.422265	0.406061	0.247371
Fructose. Mannose and Galactose Metabolism	Coprococcus	0.390782	0.406061	0.247371
Xanthine Metabolism	Coprococcus	0.318497	0.406061	0.247371
Ascorbate and Aldarate Metabolism	Oscillospira	0.421051	0.406061	0.247371
Gamma-glutamyl Amino Acid	Akkermansia	0.554123	0.406061	0.247371
Fatty Acid. Branched	Christensenellaceae	0.356884	0.401218	0.250496
Fatty Acid. Branched	Catenibacterium	0.332599	0.39437	0.25943
Leucine. Isoleucine and Valine Metabolism	Bacteroides	0.370651	0.393939	0.262887
Sphingolipid Metabolism	Roseburia	0.612461	0.393939	0.262887
Fatty Acid. Amino	Peptostreptococcaceae	0.376176	0.393939	0.262887
Glycerolipid Metabolism	Peptostreptococcaceae	0.339297	0.393939	0.262887
Creatine Metabolism	[Eubacterium]	0.299456	0.393939	0.262887
Alanine and Aspartate Metabolism	Akkermansia	-0.0914051	0.393939	0.262887
Polyamine Metabolism	Clostridiaceae	-0.114506	0.386532	0.269869
Pantothenate and CoA Metabolism	Lachnospiraceae	0.358092	0.381818	0.278965
Glycolysis. Gluconeogenesis. and Pyruvate Metabolism	Coprococcus	0.30312	0.381818	0.278965
Inositol Metabolism	Peptostreptococcaceae	0.391193	0.381818	0.278965
Urea cycle; Arginine and Proline Metabolism	Oscillospira	0.358492	0.381818	0.278965
Benzoate Metabolism	[Eubacterium]	0.269053	0.381818	0.278965
Long Chain Fatty Acid	Roseburia	0.607788	0.369697	0.295604
Fatty Acid Metabolism(Acyl Carnitine)	Oscillospira	0.177237	0.369697	0.295604
Phenylalanine and Tyrosine Metabolism	Oscillospira	0.602751	0.369697	0.295604
Glycerolipid Metabolism	Ruminococcus	0.341604	0.369697	0.295604
Phospholipid Metabolism	Ruminococcus	0.506742	0.369697	0.295604
Fatty Acid. Branched	Streptococcus	0.0356724	0.357576	0.3128
Fatty Acid. Dicarboxylate	Streptococcus	0.0419591	0.357576	0.3128
Glycerolipid Metabolism	Streptococcus	-0.0741771	0.357576	0.3128
Long Chain Fatty Acid	Streptococcus	0.197711	0.357576	0.3128
Glutamate Metabolism	Clostridiales	0.106275	0.357576	0.3128
Medium Chain Fatty Acid	Clostridiales	0.349468	0.357576	0.3128
Sterol	Clostridiales	0.0554809	0.357576	0.3128
Tryptophan Metabolism	Coprococcus	0.379139	0.357576	0.3128
Fatty Acid Metabolism(Acyl Carnitine)	Roseburia	0.450326	0.357576	0.3128
Polyunsaturated Fatty Acid (n3 and n6)	Roseburia	0.54493	0.357576	0.3128
Steroid	Erysipelotrichaceae	0.271568	0.357576	0.3128
Carnitine Metabolism	Akkermansia	0.052412	0.357576	0.3128
Medium Chain Fatty Acid	Ruminococcus	0.461023	0.357576	0.3128
Monoacylglycerol	Ruminococcus	0.405905	0.357576	0.3128
Oxidative Phosphorylation	Ruminococcus	0.661895	0.357576	0.3128
Benzoate Metabolism	Christensenellaceae	0.558536	0.352585	0.317662
Purine Metabolism. Guanine containing	Bacteroides	0.539888	0.345455	0.330549
Lysine Metabolism	Clostridiales	0.808302	0.345455	0.330549
Polyamine Metabolism	Peptostreptococcaceae	0.40077	0.345455	0.330549
Vitamin B6 Metabolism	Peptostreptococcaceae	0.0452403	0.345455	0.330549
Nicotinate and Nicotinamide Metabolism	Faecalibacterium	0.383577	0.345455	0.330549
Fatty Acid. Branched	Erysipelotrichaceae	0.28566	0.345455	0.330549
Polyamine Metabolism	Erysipelotrichaceae	0.354008	0.345455	0.330549
Aminosugar Metabolism	Akkermansia	-0.0842553	0.345455	0.330549
Glycine. Serine and Threonine Metabolism	Catenibacterium	0.324463	0.342649	0.332432
Methionine. Cysteine. SAM and Taurine Metabolism	Catenibacterium	0.575768	0.342649	0.332432
Phospholipid Metabolism	Bifidobacterium	0.315548	0.333333	0.348846
Fatty Acid Metabolism (also BCAA Metabolism)	Bacteroides	0.481754	0.333333	0.348846
Fatty Acid Metabolism (also BCAA Metabolism)	Streptococcus	0.618724	0.333333	0.348846
Ascorbate and Aldarate Metabolism	Coprococcus	0.173224	0.333333	0.348846
Creatine Metabolism	Roseburia	0.208393	0.333333	0.348846
Pantothenate and CoA Metabolism	Faecalibacterium	0.336431	0.333333	0.348846
Food Component/Plant	[Eubacterium]	0.154968	0.333333	0.348846
Pantothenate and CoA Metabolism	[Eubacterium]	0.158427	0.333333	0.348846
Fatty Acid Metabolism(Acyl Carnitine)	Streptococcus	0.389219	0.321212	0.367684
Polyamine Metabolism	Clostridiales	0.142373	0.321212	0.367684
Purine Metabolism. Adenine containing	Clostridiales	0.390391	0.321212	0.367684
Purine Metabolism. (Hypo)Xanthine/Inosine containing	[Eubacterium]	0.16833	0.321212	0.367684
Sphingolipid Metabolism	Akkermansia	0.491607	0.321212	0.367684
Ketone Bodies	Catenibacterium	0.722493	0.316789	0.37248
Polyunsaturated Fatty Acid (n3 and n6)	Catenibacterium	0.611252	0.316789	0.37248
Chemical	Christensenellaceae	0.155158	0.316111	0.373561
Medium Chain Fatty Acid	Christensenellaceae	0.310622	0.316111	0.373561
Phospholipid Metabolism	Clostridiaceae	0.340702	0.312907	0.378689
Monoacylglycerol	Christensenellaceae	-0.158648	0.310032	0.38332
Gamma-glutamyl Amino Acid	Bifidobacterium	0.126398	0.309091	0.387055
Glutamate Metabolism	Streptococcus	0.18454	0.309091	0.387055
Fatty Acid. Dicarboxylate	Clostridiales	0.479287	0.309091	0.387055
Glycolysis. Gluconeogenesis. and Pyruvate Metabolism	Roseburia	0.594746	0.309091	0.387055
Lysolipid	Oscillospira	0.0711192	0.309091	0.387055
Polyunsaturated Fatty Acid (n3 and n6)	Oscillospira	0.160567	0.309091	0.387055
Aminosugar Metabolism	[Eubacterium]	0.287315	0.309091	0.387055
Glycolysis. Gluconeogenesis. and Pyruvate Metabolism	[Eubacterium]	0.428587	0.309091	0.387055
Fructose. Mannose and Galactose Metabolism	Akkermansia	-0.0324458	0.309091	0.387055
Fructose. Mannose and Galactose Metabolism	Ruminococcus	0.486574	0.309091	0.387055
Fatty Acid. Monohydroxy	Catenibacterium	0.0454574	0.303859	0.393355
TCA Cycle	Christensenellaceae	0.464465	0.297874	0.403204
Alanine and Aspartate Metabolism	Streptococcus	0.0784004	0.29697	0.40695
Gamma-glutamyl Amino Acid	Roseburia	0.451437	0.29697	0.40695
Creatine Metabolism	Akkermansia	0.586814	0.29697	0.40695
Hemoglobin and Porphyrin Metabolism	Akkermansia	0.487117	0.29697	0.40695
Ketone Bodies	Akkermansia	0.566404	0.29697	0.40695
Medium Chain Fatty Acid	Akkermansia	-0.112273	0.29697	0.40695
Food Component/Plant	Clostridiaceae	0.143291	0.288365	0.41909
Creatine Metabolism	Streptococcus	0.439665	0.284848	0.42736
Medium Chain Fatty Acid	Streptococcus	0.0482473	0.284848	0.42736
Xanthine Metabolism	Blautia	0.431036	0.284848	0.42736
TCA Cycle	Coprococcus	0.350364	0.284848	0.42736
Leucine. Isoleucine and Valine Metabolism	[Eubacterium]	0.310571	0.284848	0.42736
Fatty Acid. Branched	Akkermansia	0.315775	0.284848	0.42736
Glycolysis. Gluconeogenesis. and Pyruvate Metabolism	Ruminococcus	0.416541	0.284848	0.42736
Inositol Metabolism	Catenibacterium	0.825497	0.277999	0.436737
Leucine. Isoleucine and Valine Metabolism	Catenibacterium	0.573373	0.277999	0.436737
Medium Chain Fatty Acid	Catenibacterium	0.367084	0.277999	0.436737
Purine Metabolism. Adenine containing	Christensenellaceae	0.0943142	0.273557	0.444399
Glycine. Serine and Threonine Metabolism	Bacteroides	0.371327	0.272727	0.448272
Alanine and Aspartate Metabolism	Clostridiales	0.405356	0.272727	0.448272
Steroid	Faecalibacterium	-0.061499	0.272727	0.448272
TCA Cycle	Oscillospira	0.321271	0.272727	0.448272
Lysolipid	[Eubacterium]	0.332335	0.272727	0.448272
Purine Metabolism. (Hypo)Xanthine/Inosine containing	Bifidobacterium	0.34488	0.260606	0.469675
Purine Metabolism. Guanine containing	Streptococcus	0.627867	0.260606	0.469675
Sterol	Streptococcus	-0.264113	0.260606	0.469675
Phospholipid Metabolism	Clostridiales	0.0418511	0.260606	0.469675
Creatine Metabolism	Peptostreptococcaceae	0.254981	0.260606	0.469675
Purine Metabolism. (Hypo)Xanthine/Inosine containing	Oscillospira	-0.185289	0.260606	0.469675
Xanthine Metabolism	Erysipelotrichaceae	0.189726	0.260606	0.469675
Glycine. Serine and Threonine Metabolism	Akkermansia	0.152282	0.260606	0.469675
Purine Metabolism. Adenine containing	Akkermansia	-0.00855637	0.260606	0.469675
Purine Metabolism. Guanine containing	Akkermansia	0.630772	0.260606	0.469675
Pyrimidine Metabolism. Uracil containing	Ruminococcus	0.0991186	0.260606	0.469675
Food Component/Plant	Clostridiales	0.22823	0.248485	0.491555
Glutamate Metabolism	Roseburia	0.226907	0.248485	0.491555
Secondary Bile Acid Metabolism	Roseburia	0.187643	0.248485	0.491555
Pyrimidine Metabolism. Uracil containing	Erysipelotrichaceae	0.395634	0.248485	0.491555
Carnitine Metabolism	Catenibacterium	0.175542	0.239208	0.50566
Food Component/Plant	Catenibacterium	-0.216589	0.239208	0.50566
Gamma-glutamyl Amino Acid	Catenibacterium	0.147127	0.239208	0.50566
Steroid	Catenibacterium	0.419694	0.239208	0.50566
Glutathione Metabolism	Bifidobacterium	0.11398	0.236364	0.513898
Phenylalanine and Tyrosine Metabolism	Streptococcus	0.385021	0.236364	0.513898
Ascorbate and Aldarate Metabolism	Clostridiales	-0.067912	0.236364	0.513898
Sphingolipid Metabolism	Coprococcus	0.165659	0.236364	0.513898
Fatty Acid. Branched	[Eubacterium]	0.308889	0.236364	0.513898
Steroid	Akkermansia	0.392122	0.236364	0.513898
Long Chain Fatty Acid	Christensenellaceae	0.502982	0.231004	0.520792
Polyamine Metabolism	Streptococcus	0.12871	0.224242	0.536688
Urea cycle; Arginine and Proline Metabolism	Coprococcus	0.112998	0.224242	0.536688
Sterol	Peptostreptococcaceae	0.0979312	0.224242	0.536688
Purine Metabolism. (Hypo)Xanthine/Inosine containing	Faecalibacterium	0.34018	0.224242	0.536688
Ketone Bodies	Oscillospira	-0.28091	0.224242	0.536688
Medium Chain Fatty Acid	Oscillospira	0.262112	0.224242	0.536688
Inositol Metabolism	Ruminococcus	0.23126	0.224242	0.536688
Phenylalanine and Tyrosine Metabolism	Clostridiaceae	0.072995	0.21474	0.551325
Pyrimidine Metabolism. Uracil containing	Catenibacterium	-0.214471	0.213348	0.553971
Creatine Metabolism	Bifidobacterium	0.172998	0.212121	0.559908
Fatty Acid. Amino	Bifidobacterium	-0.140966	0.212121	0.559908
Long Chain Fatty Acid	Bifidobacterium	0.137309	0.212121	0.559908
Methionine. Cysteine. SAM and Taurine Metabolism	Streptococcus	-0.110037	0.212121	0.559908
Fatty Acid. Monohydroxy	Clostridiales	0.191213	0.212121	0.559908
Hemoglobin and Porphyrin Metabolism	Lachnospiraceae	0.297495	0.212121	0.559908
Phenylalanine and Tyrosine Metabolism	Coprococcus	-0.0128236	0.212121	0.559908
Purine Metabolism. Adenine containing	Roseburia	0.509213	0.212121	0.559908
Purine Metabolism. Guanine containing	Peptostreptococcaceae	0.103547	0.212121	0.559908
Leucine. Isoleucine and Valine Metabolism	Erysipelotrichaceae	0.0697437	0.212121	0.559908
Fatty Acid Metabolism (also BCAA Metabolism)	[Eubacterium]	0.270822	0.212121	0.559908
Benzoate Metabolism	Akkermansia	-0.0427166	0.212121	0.559908
Glutathione Metabolism	Akkermansia	-0.0503345	0.212121	0.559908
Chemical	Ruminococcus	0.224238	0.212121	0.559908
Lysolipid	Christensenellaceae	0.250802	0.206688	0.566695
Ketone Bodies	Christensenellaceae	0.709243	0.200609	0.578406
Fatty Acid Metabolism(Acyl Carnitine)	Catenibacterium	0.216655	0.200418	0.578776
Ketone Bodies	Bifidobacterium	0.339371	0.2	0.583541
Fatty Acid. Monohydroxy	Bacteroides	0.301266	0.2	0.583541
Glycolysis. Gluconeogenesis. and Pyruvate Metabolism	Streptococcus	-0.432457	0.2	0.583541
Pyrimidine Metabolism. Uracil containing	Clostridiales	-0.0170867	0.2	0.583541
Food Component/Plant	Lachnospiraceae	0.129892	0.2	0.583541
Ketone Bodies	Lachnospiraceae	0.0311904	0.2	0.583541
Pantothenate and CoA Metabolism	Blautia	0.25836	0.2	0.583541
Purine Metabolism. Adenine containing	Peptostreptococcaceae	0.323493	0.2	0.583541
Nicotinate and Nicotinamide Metabolism	[Eubacterium]	-0.0362616	0.2	0.583541
Fatty Acid Metabolism (also BCAA Metabolism)	Akkermansia	-0.0460239	0.2	0.583541
Leucine. Isoleucine and Valine Metabolism	Akkermansia	0.225774	0.2	0.583541
Methionine. Cysteine. SAM and Taurine Metabolism	Ruminococcus	0.0973104	0.2	0.583541
Tryptophan Metabolism	Clostridiaceae	0.512419	0.190198	0.598668
Hemoglobin and Porphyrin Metabolism	Bifidobacterium	0.275928	0.187879	0.607567
Pantothenate and CoA Metabolism	Bifidobacterium	0.0776944	0.187879	0.607567
Carnitine Metabolism	Clostridiales	0.232769	0.187879	0.607567
Phospholipid Metabolism	Blautia	0.0557213	0.187879	0.607567
Sterol	Blautia	0.258234	0.187879	0.607567
Nicotinate and Nicotinamide Metabolism	Peptostreptococcaceae	0.138194	0.187879	0.607567
Pyrimidine Metabolism. Uracil containing	[Eubacterium]	0.0504903	0.187879	0.607567
Chemical	Akkermansia	-0.20887	0.187879	0.607567
Fatty Acid. Branched	Bacteroides	0.127169	0.175758	0.631967
Benzoate Metabolism	Clostridiales	0.128059	0.175758	0.631967
Chemical	Clostridiales	-0.15459	0.175758	0.631967
Long Chain Fatty Acid	Clostridiales	0.238421	0.175758	0.631967
Tryptophan Metabolism	Lachnospiraceae	0.271825	0.175758	0.631967
Glycolysis. Gluconeogenesis. and Pyruvate Metabolism	Blautia	0.346456	0.175758	0.631967
Glutathione Metabolism	Roseburia	0.279538	0.175758	0.631967
Food Component/Plant	Erysipelotrichaceae	0.076352	0.175758	0.631967
Polyunsaturated Fatty Acid (n3 and n6)	Christensenellaceae	0.551245	0.170214	0.638259
Sphingolipid Metabolism	Christensenellaceae	-0.329797	0.170214	0.638259
Chemical	Bacteroides	0.191745	0.163636	0.656721
Ascorbate and Aldarate Metabolism	Lachnospiraceae	0.346976	0.163636	0.656721
Glutamate Metabolism	Lachnospiraceae	0.0148591	0.163636	0.656721
Monoacylglycerol	Blautia	0.403383	0.163636	0.656721
Pantothenate and CoA Metabolism	Roseburia	-0.143604	0.163636	0.656721
Ketone Bodies	Faecalibacterium	0.246197	0.163636	0.656721
Fatty Acid. Dicarboxylate	Oscillospira	-0.25062	0.163636	0.656721
Hemoglobin and Porphyrin Metabolism	Oscillospira	-0.179063	0.163636	0.656721
Leucine. Isoleucine and Valine Metabolism	Oscillospira	-0.0209719	0.163636	0.656721
Ascorbate and Aldarate Metabolism	Erysipelotrichaceae	0.00136801	0.163636	0.656721
Chemical	[Eubacterium]	0.323771	0.163636	0.656721
Fatty Acid Metabolism(Acyl Carnitine)	Akkermansia	0.0964052	0.163636	0.656721
Glycerolipid Metabolism	Akkermansia	-0.0144996	0.163636	0.656721
Fructose. Mannose and Galactose Metabolism	Bifidobacterium	-0.112927	0.151515	0.681808
Lysolipid	Bifidobacterium	0.372748	0.151515	0.681808
TCA Cycle	Streptococcus	0.373598	0.151515	0.681808
Sphingolipid Metabolism	Clostridiales	0.0593607	0.151515	0.681808
Vitamin B6 Metabolism	Faecalibacterium	0.054758	0.151515	0.681808
Hemoglobin and Porphyrin Metabolism	Erysipelotrichaceae	0.210686	0.151515	0.681808
Sterol	[Eubacterium]	0.279762	0.151515	0.681808
Secondary Bile Acid Metabolism	Catenibacterium	0.628753	0.148697	0.681823
Fatty Acid Metabolism (also BCAA Metabolism)	Bifidobacterium	-0.0265854	0.139394	0.707204
Fatty Acid Metabolism(Acyl Carnitine)	Bacteroides	0.191593	0.139394	0.707204
Vitamin B6 Metabolism	Streptococcus	0.122871	0.139394	0.707204
Inositol Metabolism	Clostridiales	0.263787	0.139394	0.707204
Lysine Metabolism	Coprococcus	0.0817367	0.139394	0.707204
Alanine and Aspartate Metabolism	Oscillospira	0.142088	0.139394	0.707204
Chemical	Oscillospira	0.234647	0.139394	0.707204
Fatty Acid. Amino	Oscillospira	0.160104	0.139394	0.707204
Fatty Acid. Monohydroxy	Erysipelotrichaceae	0.254681	0.139394	0.707204
Purine Metabolism. Guanine containing	[Eubacterium]	0.225567	0.139394	0.707204
Glutamate Metabolism	Ruminococcus	0.112216	0.139394	0.707204
Hemoglobin and Porphyrin Metabolism	Catenibacterium	0.269223	0.135767	0.708424
Creatine Metabolism	Christensenellaceae	0.359236	0.12766	0.72525
Methionine. Cysteine. SAM and Taurine Metabolism	Bifidobacterium	0.100612	0.127273	0.732887
Fatty Acid. Amino	Streptococcus	0.287617	0.127273	0.732887
Glycine. Serine and Threonine Metabolism	Blautia	0.0528675	0.127273	0.732887
Alanine and Aspartate Metabolism	Coprococcus	0.130476	0.127273	0.732887
Oxidative Phosphorylation	Roseburia	-0.102481	0.127273	0.732887
Creatine Metabolism	Erysipelotrichaceae	0.179031	0.127273	0.732887
Methionine. Cysteine. SAM and Taurine Metabolism	[Eubacterium]	-0.00580975	0.127273	0.732887
Fatty Acid. Amino	Akkermansia	-0.0436475	0.127273	0.732887
Glycolysis. Gluconeogenesis. and Pyruvate Metabolism	Akkermansia	-0.311765	0.127273	0.732887
Oxidative Phosphorylation	Akkermansia	-0.880001	0.127273	0.732887
Lysine Metabolism	Ruminococcus	0.237603	0.127273	0.732887
Urea cycle; Arginine and Proline Metabolism	Clostridiaceae	-0.0958001	0.116573	0.748433
Fatty Acid Metabolism (also BCAA Metabolism)	Christensenellaceae	0.388025	0.115502	0.750683
Carnitine Metabolism	Coprococcus	0.11339	0.115152	0.758833
Purine Metabolism. (Hypo)Xanthine/Inosine containing	Coprococcus	0.211943	0.115152	0.758833
Fatty Acid. Monohydroxy	Roseburia	0.386982	0.115152	0.758833
Glycerolipid Metabolism	Roseburia	0.27065	0.115152	0.758833
Purine Metabolism. Guanine containing	Roseburia	-0.12728	0.115152	0.758833
Secondary Bile Acid Metabolism	Faecalibacterium	0.0979424	0.115152	0.758833
Lysine Metabolism	Akkermansia	0.260022	0.115152	0.758833
Histidine Metabolism	Christensenellaceae	-0.184117	0.109423	0.763483
Lysine Metabolism	Clostridiaceae	-0.199982	0.104302	0.774305
Phenylalanine and Tyrosine Metabolism	Bacteroides	0.216813	0.10303	0.785018
Histidine Metabolism	Streptococcus	0.0491542	0.10303	0.785018
Lysine Metabolism	Streptococcus	-0.157602	0.10303	0.785018
Fatty Acid Metabolism (also BCAA Metabolism)	Clostridiales	0.302861	0.10303	0.785018
Benzoate Metabolism	Lachnospiraceae	-0.120637	0.10303	0.785018
Histidine Metabolism	Lachnospiraceae	-0.154473	0.10303	0.785018
Food Component/Plant	Peptostreptococcaceae	0.122819	0.10303	0.785018
Fructose. Mannose and Galactose Metabolism	Oscillospira	0.184645	0.10303	0.785018
Xanthine Metabolism	Oscillospira	0.247767	0.10303	0.785018
Glutathione Metabolism	Erysipelotrichaceae	-0.249863	0.10303	0.785018
Urea cycle; Arginine and Proline Metabolism	[Eubacterium]	0.487539	0.10303	0.785018
Vitamin B6 Metabolism	[Eubacterium]	0.0762302	0.10303	0.785018
Benzoate Metabolism	Bifidobacterium	0.304696	0.0909091	0.811417
Glycine. Serine and Threonine Metabolism	Bifidobacterium	0.327157	0.0909091	0.811417
Primary Bile Acid Metabolism	Bifidobacterium	0.20416	0.0909091	0.811417
Glycolysis. Gluconeogenesis. and Pyruvate Metabolism	Clostridiales	-0.0286773	0.0909091	0.811417
Vitamin B6 Metabolism	Lachnospiraceae	0.254405	0.0909091	0.811417
Alanine and Aspartate Metabolism	Blautia	-0.0312849	0.0909091	0.811417
Tocopherol Metabolism	Blautia	-0.281707	0.0909091	0.811417
Tryptophan Metabolism	Blautia	-0.232102	0.0909091	0.811417
Methionine. Cysteine. SAM and Taurine Metabolism	Roseburia	0.323039	0.0909091	0.811417
Fatty Acid. Amino	Faecalibacterium	0.0769298	0.0909091	0.811417
Steroid	Oscillospira	-0.107928	0.0909091	0.811417
Gamma-glutamyl Amino Acid	Erysipelotrichaceae	0.249037	0.0909091	0.811417
Long Chain Fatty Acid	[Eubacterium]	0.166033	0.0909091	0.811417
Primary Bile Acid Metabolism	[Eubacterium]	0.00669243	0.0909091	0.811417
Fatty Acid. Amino	Christensenellaceae	0.417395	0.0851068	0.815172
Urea cycle; Arginine and Proline Metabolism	Catenibacterium	-0.0316766	0.0840461	0.817442
Inositol Metabolism	Clostridiaceae	0.0659457	0.0797606	0.826629
Fatty Acid Metabolism(Acyl Carnitine)	Christensenellaceae	0.170919	0.0790277	0.828202
Sterol	Coprococcus	-0.0167588	0.0787879	0.838004
Hemoglobin and Porphyrin Metabolism	Peptostreptococcaceae	0.194345	0.0787879	0.838004
Glycine. Serine and Threonine Metabolism	Faecalibacterium	-0.112883	0.0787879	0.838004
Hemoglobin and Porphyrin Metabolism	Faecalibacterium	0.21596	0.0787879	0.838004
Methionine. Cysteine. SAM and Taurine Metabolism	Oscillospira	-0.0534897	0.0787879	0.838004
Ketone Bodies	Erysipelotrichaceae	0.0999591	0.0787879	0.838004
Aminosugar Metabolism	Ruminococcus	0.0666477	0.0787879	0.838004
Glycerolipid Metabolism	Christensenellaceae	-0.324638	0.0729487	0.841271
Sterol	Clostridiaceae	-0.339974	0.0674897	0.853037
Oxidative Phosphorylation	Bifidobacterium	-0.0284112	0.0666667	0.864754
Glutathione Metabolism	Bacteroides	0.0375053	0.0666667	0.864754
Lysolipid	Bacteroides	0.0857557	0.0666667	0.864754
Polyamine Metabolism	Bacteroides	0.145809	0.0666667	0.864754
Steroid	Streptococcus	-0.0454266	0.0666667	0.864754
Xanthine Metabolism	Faecalibacterium	0.277713	0.0666667	0.864754
Glutamate Metabolism	Oscillospira	0.0431101	0.0666667	0.864754
Steroid	[Eubacterium]	0.0262301	0.0666667	0.864754
Food Component/Plant	Ruminococcus	0.085327	0.0666667	0.864754
Secondary Bile Acid Metabolism	Ruminococcus	0.361168	0.0666667	0.864754
Sphingolipid Metabolism	Ruminococcus	0.0118229	0.0666667	0.864754
Sterol	Christensenellaceae	-0.511289	0.0607906	0.867511
Vitamin B6 Metabolism	Clostridiaceae	-0.183442	0.0552189	0.879576
Tocopherol Metabolism	Christensenellaceae	0.0579612	0.0547115	0.880676
Polyunsaturated Fatty Acid (n3 and n6)	Bifidobacterium	-0.0239164	0.0545455	0.891639
Oxidative Phosphorylation	Clostridiales	-0.00923833	0.0545455	0.891639
Benzoate Metabolism	Blautia	0.0607255	0.0545455	0.891639
Lysolipid	Blautia	0.109211	0.0545455	0.891639
TCA Cycle	Roseburia	0.0554924	0.0545455	0.891639
Ascorbate and Aldarate Metabolism	Peptostreptococcaceae	0.236372	0.0545455	0.891639
Long Chain Fatty Acid	Oscillospira	-0.0383326	0.0545455	0.891639
Tocopherol Metabolism	[Eubacterium]	0.272368	0.0545455	0.891639
Lysolipid	Akkermansia	0.0856449	0.0545455	0.891639
Histidine Metabolism	Catenibacterium	-0.284461	0.0452556	0.901206
Lysolipid	Catenibacterium	0.125033	0.0452556	0.901206
Tocopherol Metabolism	Clostridiaceae	-0.134467	0.042948	0.906224
Lysine Metabolism	Bifidobacterium	0.00863235	0.0424242	0.918633
Gamma-glutamyl Amino Acid	Bacteroides	0.254645	0.0424242	0.918633
Polyunsaturated Fatty Acid (n3 and n6)	Clostridiales	0.245399	0.0424242	0.918633
Purine Metabolism. Guanine containing	Clostridiales	0.191554	0.0424242	0.918633
Lysolipid	Lachnospiraceae	0.0674736	0.0424242	0.918633
Purine Metabolism. (Hypo)Xanthine/Inosine containing	Lachnospiraceae	0.0753973	0.0424242	0.918633
Vitamin B6 Metabolism	Roseburia	0.0356339	0.0424242	0.918633
Ketone Bodies	Peptostreptococcaceae	0.216411	0.0424242	0.918633
Primary Bile Acid Metabolism	Peptostreptococcaceae	0.0076723	0.0424242	0.918633
Lysolipid	Faecalibacterium	0.117916	0.0424242	0.918633
Purine Metabolism. Adenine containing	Faecalibacterium	-0.0257819	0.0424242	0.918633
Sphingolipid Metabolism	Faecalibacterium	-0.15909	0.0424242	0.918633
Glutathione Metabolism	Oscillospira	0.25168	0.0424242	0.918633
Glycine. Serine and Threonine Metabolism	Oscillospira	-0.0729603	0.0424242	0.918633
Phospholipid Metabolism	Oscillospira	0.591533	0.0424242	0.918633
Primary Bile Acid Metabolism	Oscillospira	0.121576	0.0424242	0.918633
Glycolysis. Gluconeogenesis. and Pyruvate Metabolism	Erysipelotrichaceae	-0.410026	0.0424242	0.918633
Fatty Acid. Monohydroxy	[Eubacterium]	0.134145	0.0424242	0.918633
Purine Metabolism. (Hypo)Xanthine/Inosine containing	Catenibacterium	0.483794	0.0323254	0.929362
Tocopherol Metabolism	Catenibacterium	-0.00314142	0.0323254	0.929362
Purine Metabolism. Adenine containing	Clostridiaceae	0.00842524	0.0306772	0.932957
Secondary Bile Acid Metabolism	Clostridiaceae	0.313618	0.0306772	0.932957
Alanine and Aspartate Metabolism	Bacteroides	-0.133314	0.030303	0.94571
Inositol Metabolism	Streptococcus	0.271515	0.030303	0.94571
TCA Cycle	Clostridiales	0.170835	0.030303	0.94571
Nicotinate and Nicotinamide Metabolism	Lachnospiraceae	-0.112797	0.030303	0.94571
Fatty Acid. Dicarboxylate	Coprococcus	0.0643285	0.030303	0.94571
Alanine and Aspartate Metabolism	Roseburia	-0.0555232	0.030303	0.94571
Urea cycle; Arginine and Proline Metabolism	Roseburia	0.152413	0.030303	0.94571
Chemical	Erysipelotrichaceae	0.116675	0.030303	0.94571
Fatty Acid. Amino	Ruminococcus	0.12276	0.030303	0.94571
Benzoate Metabolism	Bacteroides	0.00770786	0.0181818	0.972841
Carnitine Metabolism	Streptococcus	0.694292	0.0181818	0.972841
Gamma-glutamyl Amino Acid	Clostridiales	0.0697639	0.0181818	0.972841
Benzoate Metabolism	Faecalibacterium	-0.117468	0.0181818	0.972841
Glycerolipid Metabolism	[Eubacterium]	0.207361	0.0181818	0.972841
Sphingolipid Metabolism	[Eubacterium]	0.0807713	0.0181818	0.972841
Monoacylglycerol	Akkermansia	-0.557254	0.0181818	0.972841
Glutathione Metabolism	Ruminococcus	0.191431	0.0181818	0.972841
Fatty Acid. Monohydroxy	Christensenellaceae	0.0450545	0.0121581	0.973408
Inositol Metabolism	Christensenellaceae	0.720109	0.0121581	0.973408
Aminosugar Metabolism	Catenibacterium	0.196894	0.00646508	0.985858
Fatty Acid. Amino	Clostridiaceae	0.0569189	0.00613543	0.986579
Alanine and Aspartate Metabolism	Bifidobacterium	0.18458	0.00606061	1
Food Component/Plant	Bacteroides	-0.291075	0.00606061	1
Pyrimidine Metabolism. Uracil containing	Bacteroides	-0.028173	0.00606061	1
Secondary Bile Acid Metabolism	Bacteroides	-0.238894	0.00606061	1
Glutathione Metabolism	Clostridiales	-0.150639	0.00606061	1
Monoacylglycerol	Lachnospiraceae	-0.233618	0.00606061	1
Polyamine Metabolism	Blautia	-0.102829	0.00606061	1
Vitamin B6 Metabolism	Blautia	0.0494527	0.00606061	1
Glycine. Serine and Threonine Metabolism	Coprococcus	0.155323	0.00606061	1
Hemoglobin and Porphyrin Metabolism	Coprococcus	0.0168056	0.00606061	1
Fatty Acid. Dicarboxylate	[Eubacterium]	-0.0916152	0.00606061	1
Medium Chain Fatty Acid	[Eubacterium]	-0.0963113	0.00606061	1
Tryptophan Metabolism	Ruminococcus	0.0836767	0.00606061	1
Inositol Metabolism	Bifidobacterium	0.0376211	-0.00606061	1
Xanthine Metabolism	Clostridiales	-0.321352	-0.00606061	1
Polyamine Metabolism	Lachnospiraceae	-0.0299489	-0.00606061	1
Sterol	Lachnospiraceae	-0.0727378	-0.00606061	1
Carnitine Metabolism	Peptostreptococcaceae	0.00875422	-0.00606061	1
Carnitine Metabolism	Faecalibacterium	-0.171438	-0.00606061	1
Methionine. Cysteine. SAM and Taurine Metabolism	Faecalibacterium	-0.0531327	-0.00606061	1
Sterol	Oscillospira	-0.0762491	-0.00606061	1
Tryptophan Metabolism	Oscillospira	0.237866	-0.00606061	1
Purine Metabolism. Guanine containing	Erysipelotrichaceae	0.311325	-0.00606061	1
Benzoate Metabolism	Ruminococcus	-0.137285	-0.00606061	1
Chemical	Catenibacterium	0.065498	-0.00646508	0.985858
Tryptophan Metabolism	Bacteroides	0.077722	-0.0181818	0.972841
Fatty Acid Metabolism(Acyl Carnitine)	Clostridiales	0.318101	-0.0181818	0.972841
Histidine Metabolism	Clostridiales	-0.278785	-0.0181818	0.972841
Purine Metabolism. (Hypo)Xanthine/Inosine containing	Clostridiales	-0.0585743	-0.0181818	0.972841
Glutathione Metabolism	Lachnospiraceae	-0.019555	-0.0181818	0.972841
Ascorbate and Aldarate Metabolism	Blautia	0.216654	-0.0181818	0.972841
Glycolysis. Gluconeogenesis. and Pyruvate Metabolism	Peptostreptococcaceae	-0.180711	-0.0181818	0.972841
Carnitine Metabolism	Oscillospira	-0.0148213	-0.0181818	0.972841
Fatty Acid. Branched	Oscillospira	-0.166412	-0.0181818	0.972841
Inositol Metabolism	Akkermansia	-0.281664	-0.0181818	0.972841
Hemoglobin and Porphyrin Metabolism	Ruminococcus	-0.155675	-0.0181818	0.972841
Ketone Bodies	Ruminococcus	-0.404045	-0.0181818	0.972841
Glutamate Metabolism	Christensenellaceae	-0.247028	-0.0243162	0.94684
Primary Bile Acid Metabolism	Christensenellaceae	0.591262	-0.0243162	0.94684
Chemical	Bifidobacterium	0.061051	-0.030303	0.94571
Phenylalanine and Tyrosine Metabolism	Bifidobacterium	-0.0880122	-0.030303	0.94571
Fatty Acid. Amino	Clostridiales	0.422799	-0.030303	0.94571
Phenylalanine and Tyrosine Metabolism	Clostridiales	-0.249697	-0.030303	0.94571
Glycine. Serine and Threonine Metabolism	Lachnospiraceae	-0.13639	-0.030303	0.94571
Monoacylglycerol	Roseburia	0.00492618	-0.030303	0.94571
Primary Bile Acid Metabolism	Roseburia	-0.0204601	-0.030303	0.94571
Benzoate Metabolism	Peptostreptococcaceae	0.122955	-0.030303	0.94571
Tocopherol Metabolism	Peptostreptococcaceae	-0.338838	-0.030303	0.94571
Fatty Acid. Dicarboxylate	Faecalibacterium	0.036227	-0.030303	0.94571
Phospholipid Metabolism	Faecalibacterium	-0.151927	-0.030303	0.94571
Benzoate Metabolism	Oscillospira	-0.0126137	-0.030303	0.94571
Long Chain Fatty Acid	Erysipelotrichaceae	-0.000510393	-0.030303	0.94571
Lysine Metabolism	Erysipelotrichaceae	-0.105668	-0.030303	0.94571
Glutamate Metabolism	[Eubacterium]	-0.196722	-0.030303	0.94571
Pantothenate and CoA Metabolism	Akkermansia	0.470812	-0.030303	0.94571
TCA Cycle	Ruminococcus	0.116555	-0.030303	0.94571
Hemoglobin and Porphyrin Metabolism	Christensenellaceae	0.208044	-0.0303953	0.933572
Tryptophan Metabolism	Catenibacterium	0.109975	-0.0323254	0.929362
Long Chain Fatty Acid	Bacteroides	-0.00725828	-0.0424242	0.918633
Lysine Metabolism	Roseburia	-0.247617	-0.0424242	0.918633
Nicotinate and Nicotinamide Metabolism	Roseburia	-0.708028	-0.0424242	0.918633
Purine Metabolism. (Hypo)Xanthine/Inosine containing	Peptostreptococcaceae	-0.149131	-0.0424242	0.918633
Tryptophan Metabolism	Faecalibacterium	0.0837433	-0.0424242	0.918633
Ketone Bodies	Clostridiaceae	-0.09973	-0.042948	0.906224
Polyamine Metabolism	Catenibacterium	-0.371213	-0.0452556	0.901206
Nicotinate and Nicotinamide Metabolism	Streptococcus	0.0840894	-0.0545455	0.891639
Primary Bile Acid Metabolism	Streptococcus	0.603127	-0.0545455	0.891639
Purine Metabolism. Adenine containing	Streptococcus	-0.241169	-0.0545455	0.891639
Fatty Acid. Branched	Clostridiales	0.101894	-0.0545455	0.891639
Benzoate Metabolism	Roseburia	0.05493	-0.0545455	0.891639
TCA Cycle	Peptostreptococcaceae	-0.0236285	-0.0545455	0.891639
Polyunsaturated Fatty Acid (n3 and n6)	Ruminococcus	-0.0135325	-0.0545455	0.891639
Hemoglobin and Porphyrin Metabolism	Clostridiaceae	0.0818255	-0.0552189	0.879576
Oxidative Phosphorylation	Clostridiaceae	0.334438	-0.0552189	0.879576
Primary Bile Acid Metabolism	Clostridiaceae	-0.0676527	-0.0552189	0.879576
Fatty Acid. Dicarboxylate	Catenibacterium	0.409108	-0.0581857	0.873149
Sterol	Bacteroides	-0.0368926	-0.0666667	0.864754
Hemoglobin and Porphyrin Metabolism	Streptococcus	-0.0265949	-0.0666667	0.864754
Sphingolipid Metabolism	Lachnospiraceae	-0.0838204	-0.0666667	0.864754
Purine Metabolism. (Hypo)Xanthine/Inosine containing	Blautia	0.276536	-0.0666667	0.864754
Steroid	Blautia	-0.0693234	-0.0666667	0.864754
Creatine Metabolism	Faecalibacterium	-0.207593	-0.0666667	0.864754
Fatty Acid Metabolism(Acyl Carnitine)	[Eubacterium]	0.163026	-0.0666667	0.864754
Fatty Acid. Dicarboxylate	Ruminococcus	-0.199847	-0.0666667	0.864754
Histidine Metabolism	Clostridiaceae	-0.437056	-0.0674897	0.853037
Phospholipid Metabolism	Catenibacterium	-0.0740266	-0.0711159	0.845218
Ascorbate and Aldarate Metabolism	Streptococcus	-0.472263	-0.0787879	0.838004
Nicotinate and Nicotinamide Metabolism	Coprococcus	0.0360747	-0.0787879	0.838004
Secondary Bile Acid Metabolism	Coprococcus	-0.161344	-0.0787879	0.838004
Ascorbate and Aldarate Metabolism	Roseburia	0.300845	-0.0787879	0.838004
Chemical	Peptostreptococcaceae	-0.124223	-0.0787879	0.838004
Ascorbate and Aldarate Metabolism	Faecalibacterium	0.0569252	-0.0787879	0.838004
Purine Metabolism. Guanine containing	Faecalibacterium	-0.220189	-0.0787879	0.838004
Aminosugar Metabolism	Oscillospira	-0.0703418	-0.0787879	0.838004
Oxidative Phosphorylation	[Eubacterium]	0.0857494	-0.0787879	0.838004
Primary Bile Acid Metabolism	Akkermansia	-0.0859342	-0.0787879	0.838004
Fatty Acid. Amino	Catenibacterium	0.443405	-0.0840461	0.817442
Medium Chain Fatty Acid	Bifidobacterium	-0.00851941	-0.0909091	0.811417
Purine Metabolism. Adenine containing	Bifidobacterium	-0.0718349	-0.0909091	0.811417
Polyunsaturated Fatty Acid (n3 and n6)	Bacteroides	0.0585377	-0.0909091	0.811417
Aminosugar Metabolism	Blautia	0.23503	-0.0909091	0.811417
Oxidative Phosphorylation	Blautia	0.06182	-0.0909091	0.811417
Fatty Acid. Amino	Coprococcus	-0.0756631	-0.0909091	0.811417
Polyamine Metabolism	Faecalibacterium	-0.312498	-0.0909091	0.811417
Alanine and Aspartate Metabolism	Ruminococcus	0.130165	-0.0909091	0.811417
Pantothenate and CoA Metabolism	Clostridiaceae	-0.0889714	-0.0920315	0.800378
Pantothenate and CoA Metabolism	Christensenellaceae	0.0121168	-0.0972649	0.789235
Aminosugar Metabolism	Bifidobacterium	-0.302544	-0.10303	0.785018
Aminosugar Metabolism	Bacteroides	0.018615	-0.10303	0.785018
Inositol Metabolism	Bacteroides	-0.0858794	-0.10303	0.785018
Monoacylglycerol	Bacteroides	-0.18576	-0.10303	0.785018
Monoacylglycerol	Streptococcus	-0.459877	-0.10303	0.785018
Sphingolipid Metabolism	Blautia	0.0113359	-0.10303	0.785018
Histidine Metabolism	Coprococcus	-0.37074	-0.10303	0.785018
Medium Chain Fatty Acid	Roseburia	0.447968	-0.10303	0.785018
Fatty Acid Metabolism (also BCAA Metabolism)	Faecalibacterium	-0.473184	-0.10303	0.785018
Gamma-glutamyl Amino Acid	Oscillospira	-0.331538	-0.10303	0.785018
Medium Chain Fatty Acid	Erysipelotrichaceae	-0.0822201	-0.10303	0.785018
Steroid	Bacteroides	-0.0605724	-0.115152	0.758833
Urea cycle; Arginine and Proline Metabolism	Streptococcus	0.200814	-0.115152	0.758833
Secondary Bile Acid Metabolism	Clostridiales	-0.0388717	-0.115152	0.758833
Purine Metabolism. Guanine containing	Lachnospiraceae	-0.398734	-0.115152	0.758833
Alanine and Aspartate Metabolism	Peptostreptococcaceae	-0.016527	-0.115152	0.758833
Pantothenate and CoA Metabolism	Peptostreptococcaceae	-0.199225	-0.115152	0.758833
Fatty Acid. Branched	Faecalibacterium	-0.26153	-0.115152	0.758833
Aminosugar Metabolism	Erysipelotrichaceae	0.0922529	-0.115152	0.758833
Benzoate Metabolism	Erysipelotrichaceae	0.068822	-0.115152	0.758833
Carnitine Metabolism	Christensenellaceae	0.092065	-0.121581	0.737938
Phospholipid Metabolism	Bacteroides	-0.107411	-0.127273	0.732887
Purine Metabolism. (Hypo)Xanthine/Inosine containing	Streptococcus	-0.3369	-0.127273	0.732887
Urea cycle; Arginine and Proline Metabolism	Blautia	-0.212866	-0.127273	0.732887
Chemical	Roseburia	0.42703	-0.127273	0.732887
Sterol	Faecalibacterium	-0.319225	-0.127273	0.732887
Lysine Metabolism	Oscillospira	-0.246114	-0.127273	0.732887
Sphingolipid Metabolism	Oscillospira	-0.314463	-0.127273	0.732887
Phenylalanine and Tyrosine Metabolism	Erysipelotrichaceae	-0.220469	-0.127273	0.732887
Sterol	Akkermansia	0.0132334	-0.127273	0.732887
Long Chain Fatty Acid	Ruminococcus	-0.127648	-0.127273	0.732887
Steroid	Ruminococcus	-0.0990903	-0.127273	0.732887
Urea cycle; Arginine and Proline Metabolism	Christensenellaceae	0.0133617	-0.133739	0.712622
Glycolysis. Gluconeogenesis. and Pyruvate Metabolism	Bacteroides	-0.270824	-0.139394	0.707204
Pantothenate and CoA Metabolism	Streptococcus	0.00478847	-0.139394	0.707204
Chemical	Lachnospiraceae	-0.1235	-0.139394	0.707204
Phenylalanine and Tyrosine Metabolism	Lachnospiraceae	-0.0631801	-0.139394	0.707204
Sterol	Roseburia	0.312027	-0.139394	0.707204
Glutathione Metabolism	Peptostreptococcaceae	-0.257068	-0.139394	0.707204
Pyrimidine Metabolism. Uracil containing	Peptostreptococcaceae	0.0416637	-0.139394	0.707204
Aminosugar Metabolism	Faecalibacterium	-0.13491	-0.139394	0.707204
Tocopherol Metabolism	Oscillospira	0.0337217	-0.139394	0.707204
Fatty Acid Metabolism (also BCAA Metabolism)	Erysipelotrichaceae	-0.191876	-0.139394	0.707204
Glycine. Serine and Threonine Metabolism	Erysipelotrichaceae	-0.114944	-0.139394	0.707204
Methionine. Cysteine. SAM and Taurine Metabolism	Erysipelotrichaceae	-0.0156917	-0.139394	0.707204
Vitamin B6 Metabolism	Akkermansia	0.346559	-0.139394	0.707204
Steroid	Clostridiaceae	-0.218438	-0.141115	0.697385
TCA Cycle	Catenibacterium	0.415752	-0.148697	0.681823
Vitamin B6 Metabolism	Bifidobacterium	-0.107664	-0.151515	0.681808
Benzoate Metabolism	Streptococcus	-0.0502437	-0.151515	0.681808
Chemical	Coprococcus	-0.324111	-0.151515	0.681808
Histidine Metabolism	Roseburia	0.0185329	-0.151515	0.681808
Tocopherol Metabolism	Roseburia	0.00678202	-0.151515	0.681808
Phenylalanine and Tyrosine Metabolism	Peptostreptococcaceae	-0.12696	-0.151515	0.681808
Secondary Bile Acid Metabolism	Peptostreptococcaceae	-0.0674432	-0.151515	0.681808
Phospholipid Metabolism	[Eubacterium]	-0.0578133	-0.151515	0.681808
Tryptophan Metabolism	Akkermansia	-0.315251	-0.151515	0.681808
Purine Metabolism. (Hypo)Xanthine/Inosine containing	Ruminococcus	-0.385166	-0.151515	0.681808
Urea cycle; Arginine and Proline Metabolism	Ruminococcus	-0.144907	-0.151515	0.681808
Lysolipid	Clostridiaceae	0.102937	-0.153386	0.672252
Medium Chain Fatty Acid	Bacteroides	-0.257422	-0.163636	0.656721
Tryptophan Metabolism	Clostridiales	-0.201004	-0.163636	0.656721
Fatty Acid. Amino	Roseburia	-0.2208	-0.163636	0.656721
Glutamate Metabolism	Erysipelotrichaceae	-0.264904	-0.163636	0.656721
Carnitine Metabolism	[Eubacterium]	-0.154815	-0.163636	0.656721
Food Component/Plant	Christensenellaceae	-0.265463	-0.164134	0.650473
Fructose. Mannose and Galactose Metabolism	Clostridiaceae	-0.154062	-0.165657	0.647408
Xanthine Metabolism	Bifidobacterium	-0.0930636	-0.175758	0.631967
Carnitine Metabolism	Bacteroides	0.280918	-0.175758	0.631967
Lysine Metabolism	Lachnospiraceae	-0.230502	-0.175758	0.631967
Carnitine Metabolism	Roseburia	-0.436552	-0.175758	0.631967
Glycerolipid Metabolism	Clostridiaceae	-0.390713	-0.177928	0.622873
Monoacylglycerol	Clostridiaceae	-0.200501	-0.177928	0.622873
Nicotinate and Nicotinamide Metabolism	Christensenellaceae	-0.116858	-0.182372	0.614068
Glycine. Serine and Threonine Metabolism	Streptococcus	0.129328	-0.187879	0.607567
Ketone Bodies	Streptococcus	0.0948048	-0.187879	0.607567
Urea cycle; Arginine and Proline Metabolism	Clostridiales	-0.23217	-0.187879	0.607567
Chemical	Blautia	-0.197424	-0.187879	0.607567
Purine Metabolism. Adenine containing	Blautia	-0.132264	-0.187879	0.607567
Glutamate Metabolism	Peptostreptococcaceae	-0.0603512	-0.187879	0.607567
Food Component/Plant	Oscillospira	-0.0584357	-0.187879	0.607567
Fatty Acid Metabolism(Acyl Carnitine)	Ruminococcus	-0.00291257	-0.187879	0.607567
Sphingolipid Metabolism	Bifidobacterium	-0.307107	-0.2	0.583541
Fatty Acid. Amino	Blautia	-0.284832	-0.2	0.583541
Fatty Acid Metabolism (also BCAA Metabolism)	Roseburia	-0.13958	-0.2	0.583541
Fructose. Mannose and Galactose Metabolism	Roseburia	-0.0542973	-0.2	0.583541
Polyunsaturated Fatty Acid (n3 and n6)	Erysipelotrichaceae	-0.25424	-0.2	0.583541
Phenylalanine and Tyrosine Metabolism	Akkermansia	-0.522751	-0.2	0.583541
Secondary Bile Acid Metabolism	Akkermansia	-0.607168	-0.2	0.583541
Pyrimidine Metabolism. Uracil containing	Christensenellaceae	-0.275039	-0.200609	0.578406
Fatty Acid Metabolism(Acyl Carnitine)	Clostridiaceae	-0.463597	-0.202469	0.574813
Fatty Acid Metabolism(Acyl Carnitine)	Bifidobacterium	-0.224404	-0.212121	0.559908
Xanthine Metabolism	Bacteroides	-0.369082	-0.212121	0.559908
Tryptophan Metabolism	Streptococcus	0.344144	-0.212121	0.559908
Creatine Metabolism	Clostridiales	0.250216	-0.212121	0.559908
Ketone Bodies	Coprococcus	-0.260986	-0.212121	0.559908
Food Component/Plant	Roseburia	-0.36661	-0.212121	0.559908
Oxidative Phosphorylation	Faecalibacterium	-0.307412	-0.212121	0.559908
TCA Cycle	Faecalibacterium	-0.197089	-0.212121	0.559908
Fatty Acid Metabolism(Acyl Carnitine)	Erysipelotrichaceae	-0.285065	-0.212121	0.559908
Ketone Bodies	[Eubacterium]	-0.19594	-0.212121	0.559908
TCA Cycle	[Eubacterium]	-0.192032	-0.212121	0.559908
Glutathione Metabolism	Christensenellaceae	-0.399408	-0.212767	0.555076
Vitamin B6 Metabolism	Christensenellaceae	-0.0718043	-0.212767	0.555076
Alanine and Aspartate Metabolism	Catenibacterium	0.122877	-0.213348	0.553971
Glutathione Metabolism	Clostridiaceae	0.011926	-0.21474	0.551325
Medium Chain Fatty Acid	Clostridiaceae	-0.337221	-0.21474	0.551325
Hemoglobin and Porphyrin Metabolism	Bacteroides	-0.242791	-0.224242	0.536688
Hemoglobin and Porphyrin Metabolism	Clostridiales	-0.192489	-0.224242	0.536688
Steroid	Clostridiales	-0.121716	-0.224242	0.536688
Carnitine Metabolism	Lachnospiraceae	-0.343696	-0.224242	0.536688
Leucine. Isoleucine and Valine Metabolism	Blautia	-0.301477	-0.224242	0.536688
Purine Metabolism. (Hypo)Xanthine/Inosine containing	Erysipelotrichaceae	-0.0541458	-0.224242	0.536688
Glutathione Metabolism	[Eubacterium]	-0.0347692	-0.224242	0.536688
Hemoglobin and Porphyrin Metabolism	[Eubacterium]	-0.376567	-0.224242	0.536688
Carnitine Metabolism	Ruminococcus	-0.250617	-0.224242	0.536688
Gamma-glutamyl Amino Acid	Ruminococcus	-0.309644	-0.224242	0.536688
Benzoate Metabolism	Clostridiaceae	-0.311615	-0.227011	0.528223
Urea cycle; Arginine and Proline Metabolism	Bifidobacterium	-0.0960472	-0.236364	0.513898
Nicotinate and Nicotinamide Metabolism	Bacteroides	0.00177501	-0.236364	0.513898
Sphingolipid Metabolism	Bacteroides	-0.141417	-0.236364	0.513898
Primary Bile Acid Metabolism	Clostridiales	-0.125473	-0.236364	0.513898
Methionine. Cysteine. SAM and Taurine Metabolism	Lachnospiraceae	-0.306285	-0.236364	0.513898
Purine Metabolism. Adenine containing	Lachnospiraceae	-0.318635	-0.236364	0.513898
Ketone Bodies	Blautia	-0.213856	-0.236364	0.513898
Fructose. Mannose and Galactose Metabolism	Faecalibacterium	-0.187794	-0.236364	0.513898
Polyunsaturated Fatty Acid (n3 and n6)	[Eubacterium]	-0.055643	-0.236364	0.513898
Ascorbate and Aldarate Metabolism	Akkermansia	-0.368994	-0.236364	0.513898
Histidine Metabolism	Ruminococcus	-0.202806	-0.236364	0.513898
Ascorbate and Aldarate Metabolism	Christensenellaceae	-0.412796	-0.237083	0.509561
Oxidative Phosphorylation	Catenibacterium	0.250217	-0.239208	0.50566
Phenylalanine and Tyrosine Metabolism	Catenibacterium	-0.0820802	-0.239208	0.50566
Ketone Bodies	Bacteroides	-0.164413	-0.248485	0.491555
Steroid	Lachnospiraceae	-0.120446	-0.248485	0.491555
Food Component/Plant	Coprococcus	-0.0305349	-0.248485	0.491555
Purine Metabolism. Guanine containing	Coprococcus	-0.279465	-0.248485	0.491555
Aminosugar Metabolism	Roseburia	-0.127793	-0.248485	0.491555
Primary Bile Acid Metabolism	Faecalibacterium	-0.273471	-0.248485	0.491555
Histidine Metabolism	Oscillospira	-0.0271091	-0.248485	0.491555
Glycerolipid Metabolism	Erysipelotrichaceae	-0.506109	-0.248485	0.491555
Glycolysis. Gluconeogenesis. and Pyruvate Metabolism	Clostridiaceae	-0.0669804	-0.251553	0.483247
Sphingolipid Metabolism	Clostridiaceae	-0.387576	-0.251553	0.483247
Fatty Acid. Amino	Bacteroides	-0.123182	-0.260606	0.469675
Oxidative Phosphorylation	Streptococcus	-0.105136	-0.260606	0.469675
Vitamin B6 Metabolism	Clostridiales	-0.305887	-0.260606	0.469675
Secondary Bile Acid Metabolism	Lachnospiraceae	-0.152947	-0.260606	0.469675
Fatty Acid Metabolism (also BCAA Metabolism)	Blautia	-0.555093	-0.260606	0.469675
Lysine Metabolism	Blautia	-0.0883848	-0.260606	0.469675
Primary Bile Acid Metabolism	Blautia	-0.558956	-0.260606	0.469675
Inositol Metabolism	Roseburia	0.116076	-0.260606	0.469675
Phenylalanine and Tyrosine Metabolism	Roseburia	0.270232	-0.260606	0.469675
Urea cycle; Arginine and Proline Metabolism	Peptostreptococcaceae	-0.413118	-0.260606	0.469675
Polyamine Metabolism	Oscillospira	0.000732533	-0.260606	0.469675
Primary Bile Acid Metabolism	Erysipelotrichaceae	-0.121202	-0.260606	0.469675
Fatty Acid. Branched	Ruminococcus	-0.182967	-0.260606	0.469675
Phenylalanine and Tyrosine Metabolism	Christensenellaceae	-0.0810269	-0.261399	0.465685
Tryptophan Metabolism	Christensenellaceae	0.0668014	-0.261399	0.465685
Carnitine Metabolism	Clostridiaceae	-0.0913113	-0.263824	0.461405
Gamma-glutamyl Amino Acid	Clostridiaceae	-0.411395	-0.263824	0.461405
Fructose. Mannose and Galactose Metabolism	Christensenellaceae	-0.438342	-0.267478	0.454986
Glycerolipid Metabolism	Bacteroides	-0.240281	-0.272727	0.448272
Lysolipid	Clostridiales	-0.322883	-0.272727	0.448272
Creatine Metabolism	Lachnospiraceae	-0.516951	-0.272727	0.448272
Fatty Acid. Monohydroxy	Lachnospiraceae	-0.401496	-0.272727	0.448272
Long Chain Fatty Acid	Lachnospiraceae	-0.429006	-0.272727	0.448272
Oxidative Phosphorylation	Lachnospiraceae	-0.136227	-0.272727	0.448272
Fatty Acid Metabolism(Acyl Carnitine)	Coprococcus	-0.328297	-0.272727	0.448272
Oxidative Phosphorylation	Peptostreptococcaceae	-0.233438	-0.272727	0.448272
Phospholipid Metabolism	Akkermansia	-0.764501	-0.272727	0.448272
Nicotinate and Nicotinamide Metabolism	Ruminococcus	-0.422392	-0.272727	0.448272
Gamma-glutamyl Amino Acid	Christensenellaceae	0.0497892	-0.279637	0.433926
Polyamine Metabolism	Bifidobacterium	-0.419019	-0.284848	0.42736
Xanthine Metabolism	Streptococcus	-0.523962	-0.284848	0.42736
Glycolysis. Gluconeogenesis. and Pyruvate Metabolism	Lachnospiraceae	-0.268675	-0.284848	0.42736
Primary Bile Acid Metabolism	Lachnospiraceae	-0.242921	-0.284848	0.42736
Urea cycle; Arginine and Proline Metabolism	Lachnospiraceae	-0.329558	-0.284848	0.42736
Creatine Metabolism	Blautia	-0.442567	-0.284848	0.42736
Gamma-glutamyl Amino Acid	Coprococcus	-0.370616	-0.284848	0.42736
Inositol Metabolism	Coprococcus	-0.419264	-0.284848	0.42736
Inositol Metabolism	Faecalibacterium	-0.135543	-0.284848	0.42736
Alanine and Aspartate Metabolism	Erysipelotrichaceae	-0.399783	-0.284848	0.42736
Polyamine Metabolism	[Eubacterium]	-0.148392	-0.284848	0.42736
Lysine Metabolism	Catenibacterium	-0.2958	-0.290929	0.414778
Monoacylglycerol	Bifidobacterium	0.0140568	-0.29697	0.40695
TCA Cycle	Bacteroides	-0.150989	-0.29697	0.40695
Fatty Acid. Branched	Blautia	-0.112307	-0.29697	0.40695
Pyrimidine Metabolism. Uracil containing	Coprococcus	-0.344889	-0.29697	0.40695
Glycine. Serine and Threonine Metabolism	Peptostreptococcaceae	-0.67484	-0.29697	0.40695
Long Chain Fatty Acid	Faecalibacterium	-0.35706	-0.29697	0.40695
Monoacylglycerol	Erysipelotrichaceae	-0.443904	-0.29697	0.40695
Chemical	Clostridiaceae	-0.388375	-0.300636	0.398644
Polyunsaturated Fatty Acid (n3 and n6)	Clostridiaceae	-0.347457	-0.300636	0.398644
Fatty Acid. Branched	Bifidobacterium	-0.315061	-0.309091	0.387055
Pyrimidine Metabolism. Uracil containing	Bifidobacterium	-0.320559	-0.309091	0.387055
Nicotinate and Nicotinamide Metabolism	Blautia	-0.0311161	-0.309091	0.387055
Tocopherol Metabolism	Coprococcus	-0.513208	-0.309091	0.387055
Histidine Metabolism	Peptostreptococcaceae	-0.441895	-0.309091	0.387055
Gamma-glutamyl Amino Acid	Faecalibacterium	-0.299319	-0.309091	0.387055
Glutamate Metabolism	Faecalibacterium	-0.225294	-0.309091	0.387055
Monoacylglycerol	Faecalibacterium	-0.364948	-0.309091	0.387055
Nicotinate and Nicotinamide Metabolism	Oscillospira	-0.394547	-0.309091	0.387055
Pyrimidine Metabolism. Uracil containing	Oscillospira	-0.14465	-0.309091	0.387055
Fructose. Mannose and Galactose Metabolism	Erysipelotrichaceae	-0.457899	-0.309091	0.387055
Steroid	Bifidobacterium	-0.324699	-0.321212	0.367684
Leucine. Isoleucine and Valine Metabolism	Clostridiales	-0.113168	-0.321212	0.367684
Fatty Acid. Dicarboxylate	Lachnospiraceae	-0.319127	-0.321212	0.367684
Gamma-glutamyl Amino Acid	Lachnospiraceae	-0.251859	-0.321212	0.367684
TCA Cycle	Lachnospiraceae	-0.270104	-0.321212	0.367684
Tocopherol Metabolism	Lachnospiraceae	-0.115882	-0.321212	0.367684
Methionine. Cysteine. SAM and Taurine Metabolism	Blautia	-0.0584011	-0.321212	0.367684
Xanthine Metabolism	Roseburia	0.00348436	-0.321212	0.367684
Glycolysis. Gluconeogenesis. and Pyruvate Metabolism	Faecalibacterium	-0.27508	-0.321212	0.367684
Histidine Metabolism	Faecalibacterium	-0.557045	-0.321212	0.367684
Fatty Acid Metabolism (also BCAA Metabolism)	Oscillospira	0.0291566	-0.321212	0.367684
Urea cycle; Arginine and Proline Metabolism	Erysipelotrichaceae	-0.313041	-0.321212	0.367684
Inositol Metabolism	[Eubacterium]	-0.197459	-0.321212	0.367684
Glycine. Serine and Threonine Metabolism	Clostridiales	-0.331824	-0.333333	0.348846
Alanine and Aspartate Metabolism	Lachnospiraceae	-0.462009	-0.333333	0.348846
TCA Cycle	Blautia	-0.475224	-0.333333	0.348846
Polyamine Metabolism	Coprococcus	-0.522425	-0.333333	0.348846
Medium Chain Fatty Acid	Faecalibacterium	-0.420978	-0.333333	0.348846
Polyunsaturated Fatty Acid (n3 and n6)	Faecalibacterium	-0.360065	-0.333333	0.348846
Fatty Acid. Dicarboxylate	Erysipelotrichaceae	-0.184765	-0.333333	0.348846
Gamma-glutamyl Amino Acid	[Eubacterium]	-0.196477	-0.333333	0.348846
Lysine Metabolism	[Eubacterium]	-0.380534	-0.333333	0.348846
Fatty Acid. Monohydroxy	Ruminococcus	-0.323826	-0.333333	0.348846
Tocopherol Metabolism	Ruminococcus	-0.123944	-0.333333	0.348846
Fatty Acid. Branched	Clostridiaceae	-0.531671	-0.337449	0.3403
Purine Metabolism. Guanine containing	Clostridiaceae	-0.641973	-0.337449	0.3403
Purine Metabolism. Guanine containing	Christensenellaceae	-0.146565	-0.340427	0.335782
Leucine. Isoleucine and Valine Metabolism	Bifidobacterium	-0.325313	-0.345455	0.330549
Glutamate Metabolism	Bacteroides	-0.23777	-0.345455	0.330549
Medium Chain Fatty Acid	Lachnospiraceae	-0.28633	-0.345455	0.330549
Medium Chain Fatty Acid	Blautia	-0.294087	-0.345455	0.330549
Phenylalanine and Tyrosine Metabolism	Blautia	-0.482887	-0.345455	0.330549
Fatty Acid. Monohydroxy	Oscillospira	-0.376295	-0.345455	0.330549
Secondary Bile Acid Metabolism	Erysipelotrichaceae	-0.549164	-0.345455	0.330549
Purine Metabolism. Adenine containing	[Eubacterium]	-0.171708	-0.345455	0.330549
Tryptophan Metabolism	[Eubacterium]	-0.386363	-0.345455	0.330549
Food Component/Plant	Akkermansia	-0.172382	-0.345455	0.330549
Urea cycle; Arginine and Proline Metabolism	Akkermansia	-0.270357	-0.345455	0.330549
Fatty Acid Metabolism (also BCAA Metabolism)	Clostridiaceae	-0.480792	-0.34972	0.321886
Nicotinate and Nicotinamide Metabolism	Clostridiaceae	-0.108388	-0.34972	0.321886
TCA Cycle	Clostridiaceae	0.0264863	-0.34972	0.321886
Glycerolipid Metabolism	Bifidobacterium	-0.326713	-0.357576	0.3128
Ketone Bodies	Clostridiales	-0.0299166	-0.357576	0.3128
Fructose. Mannose and Galactose Metabolism	[Eubacterium]	-0.292456	-0.357576	0.3128
Histidine Metabolism	Akkermansia	-0.218546	-0.357576	0.3128
Polyamine Metabolism	Akkermansia	-0.247997	-0.357576	0.3128
Lysolipid	Ruminococcus	-0.420398	-0.357576	0.3128
Monoacylglycerol	Catenibacterium	-0.293278	-0.36851	0.294724
Tocopherol Metabolism	Bifidobacterium	-0.357491	-0.369697	0.295604
Methionine. Cysteine. SAM and Taurine Metabolism	Bacteroides	-0.348387	-0.369697	0.295604
Lysolipid	Streptococcus	-0.076974	-0.369697	0.295604
Phospholipid Metabolism	Streptococcus	-0.0590012	-0.369697	0.295604
Monoacylglycerol	Peptostreptococcaceae	-0.303583	-0.369697	0.295604
Fatty Acid Metabolism(Acyl Carnitine)	Faecalibacterium	-0.478195	-0.369697	0.295604
Glycerolipid Metabolism	Faecalibacterium	-0.325089	-0.369697	0.295604
Ascorbate and Aldarate Metabolism	[Eubacterium]	-0.355076	-0.369697	0.295604
Oxidative Phosphorylation	Bacteroides	-0.149524	-0.381818	0.278965
Pantothenate and CoA Metabolism	Clostridiales	-0.361038	-0.381818	0.278965
Hemoglobin and Porphyrin Metabolism	Blautia	-0.2435	-0.381818	0.278965
Aminosugar Metabolism	Coprococcus	-0.558104	-0.381818	0.278965
Xanthine Metabolism	Peptostreptococcaceae	-0.0985421	-0.381818	0.278965
Alanine and Aspartate Metabolism	Faecalibacterium	-0.382913	-0.381818	0.278965
Lysine Metabolism	Christensenellaceae	-0.437512	-0.38906	0.266478
Ascorbate and Aldarate Metabolism	Bacteroides	-0.443663	-0.393939	0.262887
Fructose. Mannose and Galactose Metabolism	Bacteroides	-0.338811	-0.393939	0.262887
Glycerolipid Metabolism	Blautia	-0.183956	-0.393939	0.262887
Tocopherol Metabolism	Akkermansia	-0.206393	-0.393939	0.262887
Leucine. Isoleucine and Valine Metabolism	Ruminococcus	-0.304619	-0.393939	0.262887
Primary Bile Acid Metabolism	Ruminococcus	-0.272202	-0.393939	0.262887
Leucine. Isoleucine and Valine Metabolism	Clostridiaceae	-0.374845	-0.398803	0.253627
Ascorbate and Aldarate Metabolism	Bifidobacterium	-0.324147	-0.406061	0.247371
Food Component/Plant	Streptococcus	-0.702405	-0.406061	0.247371
Carnitine Metabolism	Blautia	-0.687863	-0.406061	0.247371
Fatty Acid. Monohydroxy	Coprococcus	-0.358674	-0.406061	0.247371
Leucine. Isoleucine and Valine Metabolism	Faecalibacterium	-0.347303	-0.406061	0.247371
Nicotinate and Nicotinamide Metabolism	Erysipelotrichaceae	-0.0937153	-0.406061	0.247371
Methionine. Cysteine. SAM and Taurine Metabolism	Clostridiaceae	-0.411781	-0.411074	0.237942
Lysine Metabolism	Bacteroides	-0.514032	-0.418182	0.232418
Purine Metabolism. (Hypo)Xanthine/Inosine containing	Bacteroides	-0.335802	-0.418182	0.232418
Creatine Metabolism	Oscillospira	-0.4771	-0.418182	0.232418
Aminosugar Metabolism	Clostridiaceae	-0.349136	-0.423345	0.222818
Glutamate Metabolism	Clostridiaceae	-0.115652	-0.423345	0.222818
Food Component/Plant	Bifidobacterium	-0.237392	-0.430303	0.218028
Pyrimidine Metabolism. Uracil containing	Streptococcus	-0.458841	-0.430303	0.218028
Glutamate Metabolism	Blautia	-0.423393	-0.430303	0.218028
Tryptophan Metabolism	Roseburia	-0.5381	-0.430303	0.218028
Urea cycle; Arginine and Proline Metabolism	Faecalibacterium	-0.402829	-0.430303	0.218028
Fatty Acid. Amino	Erysipelotrichaceae	-0.512406	-0.430303	0.218028
Lysolipid	Erysipelotrichaceae	-0.285708	-0.430303	0.218028
Fatty Acid. Amino	[Eubacterium]	-0.26944	-0.430303	0.218028
Xanthine Metabolism	Catenibacterium	-0.427301	-0.43316	0.211126
Phospholipid Metabolism	Christensenellaceae	-0.127192	-0.437692	0.20585
Fatty Acid. Branched	Lachnospiraceae	-0.389872	-0.442424	0.204201
Inositol Metabolism	Blautia	-0.442707	-0.442424	0.204201
Purine Metabolism. Guanine containing	Oscillospira	-0.663565	-0.442424	0.204201
Purine Metabolism. Adenine containing	Erysipelotrichaceae	-0.66148	-0.442424	0.204201
Phenylalanine and Tyrosine Metabolism	[Eubacterium]	-0.073979	-0.442424	0.204201
Xanthine Metabolism	[Eubacterium]	-0.387933	-0.442424	0.204201
Vitamin B6 Metabolism	Ruminococcus	-0.464436	-0.442424	0.204201
Glutathione Metabolism	Blautia	-0.375154	-0.466667	0.178219
Pyrimidine Metabolism. Uracil containing	Akkermansia	-0.251065	-0.466667	0.178219
Glycine. Serine and Threonine Metabolism	Clostridiaceae	-0.20235	-0.472428	0.167969
Polyunsaturated Fatty Acid (n3 and n6)	Coprococcus	-0.481413	-0.478788	0.166058
Phospholipid Metabolism	Erysipelotrichaceae	-0.503888	-0.478788	0.166058
Xanthine Metabolism	Akkermansia	-0.357895	-0.478788	0.166058
Long Chain Fatty Acid	Clostridiaceae	-0.556541	-0.484699	0.155667
Glycolysis. Gluconeogenesis. and Pyruvate Metabolism	Bifidobacterium	-0.396832	-0.490909	0.154443
Secondary Bile Acid Metabolism	Streptococcus	-0.466741	-0.490909	0.154443
Tocopherol Metabolism	Clostridiales	-0.468981	-0.490909	0.154443
Aminosugar Metabolism	Lachnospiraceae	-0.341063	-0.490909	0.154443
Fructose. Mannose and Galactose Metabolism	Lachnospiraceae	-0.419241	-0.490909	0.154443
Purine Metabolism. Guanine containing	Blautia	-0.557207	-0.490909	0.154443
Lysolipid	Peptostreptococcaceae	-0.645891	-0.490909	0.154443
Fatty Acid Metabolism (also BCAA Metabolism)	Ruminococcus	-0.231025	-0.490909	0.154443
Xanthine Metabolism	Christensenellaceae	-0.482595	-0.492403	0.14823
Creatine Metabolism	Clostridiaceae	-0.68393	-0.49697	0.143927
Polyamine Metabolism	Christensenellaceae	-0.480481	-0.498483	0.142518
Fatty Acid. Amino	Lachnospiraceae	-0.445682	-0.50303	0.143367
Long Chain Fatty Acid	Coprococcus	-0.533252	-0.50303	0.143367
Tryptophan Metabolism	Erysipelotrichaceae	-0.35247	-0.50303	0.143367
Histidine Metabolism	Bifidobacterium	-0.194808	-0.515152	0.132823
Glutamate Metabolism	Catenibacterium	-0.285939	-0.523672	0.120296
Sterol	Catenibacterium	-0.615381	-0.523672	0.120296
Fatty Acid Metabolism (also BCAA Metabolism)	Lachnospiraceae	-0.693308	-0.527273	0.122803
Creatine Metabolism	Coprococcus	-0.529973	-0.527273	0.122803
Purine Metabolism. (Hypo)Xanthine/Inosine containing	Clostridiaceae	-0.0908962	-0.533783	0.112025
Ascorbate and Aldarate Metabolism	Catenibacterium	-0.345456	-0.536602	0.109784
Fatty Acid. Dicarboxylate	Bacteroides	-0.431423	-0.539394	0.113298
Tryptophan Metabolism	Peptostreptococcaceae	-0.347959	-0.539394	0.113298
Pyrimidine Metabolism. Uracil containing	Roseburia	-0.486945	-0.551515	0.104298
Fatty Acid. Monohydroxy	Faecalibacterium	-0.599256	-0.551515	0.104298
Glutathione Metabolism	Catenibacterium	-0.458464	-0.562462	0.0905423
Glycerolipid Metabolism	Lachnospiraceae	-0.664445	-0.563636	0.0957916
Medium Chain Fatty Acid	Coprococcus	-0.549081	-0.563636	0.0957916
Methionine. Cysteine. SAM and Taurine Metabolism	Coprococcus	-0.594343	-0.563636	0.0957916
Vitamin B6 Metabolism	Oscillospira	-0.571404	-0.563636	0.0957916
Secondary Bile Acid Metabolism	Bifidobacterium	-0.294656	-0.575758	0.087768
Sterol	Bifidobacterium	-0.482318	-0.575758	0.087768
Leucine. Isoleucine and Valine Metabolism	Coprococcus	-0.601759	-0.575758	0.087768
Fructose. Mannose and Galactose Metabolism	Blautia	-0.382626	-0.587879	0.0802151
Pantothenate and CoA Metabolism	Coprococcus	-0.464764	-0.587879	0.0802151
Primary Bile Acid Metabolism	Coprococcus	-0.608975	-0.587879	0.0802151
Steroid	Coprococcus	-0.434671	-0.587879	0.0802151
Fructose. Mannose and Galactose Metabolism	Catenibacterium	-0.390844	-0.601253	0.0659722
Leucine. Isoleucine and Valine Metabolism	Lachnospiraceae	-0.471367	-0.612121	0.0664691
Benzoate Metabolism	Coprococcus	-0.645666	-0.612121	0.0664691
Glutathione Metabolism	Faecalibacterium	-0.375859	-0.612121	0.0664691
Tocopherol Metabolism	Faecalibacterium	-0.604596	-0.612121	0.0664691
Alanine and Aspartate Metabolism	Clostridiaceae	-0.435087	-0.619679	0.0560193
Fatty Acid. Dicarboxylate	Blautia	-0.324039	-0.624242	0.060249
Fatty Acid. Monohydroxy	Clostridiaceae	-0.759518	-0.631949	0.0499751
Phospholipid Metabolism	Roseburia	-0.537455	-0.636364	0.0544451
Long Chain Fatty Acid	Blautia	-0.407318	-0.648485	0.0490426
Phospholipid Metabolism	Peptostreptococcaceae	-0.250915	-0.648485	0.0490426
Pantothenate and CoA Metabolism	Oscillospira	-0.714779	-0.648485	0.0490426
Purine Metabolism. Guanine containing	Ruminococcus	-0.751595	-0.648485	0.0490426
Sphingolipid Metabolism	Catenibacterium	-0.448419	-0.652973	0.0406584
Fatty Acid Metabolism(Acyl Carnitine)	Blautia	-0.621891	-0.660606	0.0440266
Polyunsaturated Fatty Acid (n3 and n6)	Lachnospiraceae	-0.550253	-0.672727	0.0393814
Polyamine Metabolism	Roseburia	-0.167338	-0.672727	0.0393814
TCA Cycle	Erysipelotrichaceae	-0.649699	-0.672727	0.0393814
Glycolysis. Gluconeogenesis. and Pyruvate Metabolism	Catenibacterium	0.0485809	-0.678834	0.0308988
Inositol Metabolism	Lachnospiraceae	-0.418833	-0.684848	0.0350915
Fatty Acid. Dicarboxylate	Clostridiaceae	-0.467555	-0.693304	0.0262035
Inositol Metabolism	Erysipelotrichaceae	-0.589429	-0.69697	0.0311411
Glycine. Serine and Threonine Metabolism	Ruminococcus	-0.640052	-0.69697	0.0311411
Glycerolipid Metabolism	Catenibacterium	-0.389794	-0.704694	0.0228704
Chemical	Faecalibacterium	-0.736368	-0.709091	0.0275141
Purine Metabolism. Adenine containing	Catenibacterium	0.0362654	-0.717624	0.0194545
Fatty Acid Metabolism (also BCAA Metabolism)	Coprococcus	-0.675318	-0.721212	0.0241946
Phenylalanine and Tyrosine Metabolism	Faecalibacterium	-0.718187	-0.721212	0.0241946
Pantothenate and CoA Metabolism	Ruminococcus	-0.735209	-0.721212	0.0241946
Fatty Acid. Branched	Coprococcus	-0.686114	-0.733333	0.0211665
Fatty Acid. Monohydroxy	Blautia	-0.719518	-0.745455	0.0184138
Carnitine Metabolism	Erysipelotrichaceae	-0.417144	-0.757576	0.0159208
Fatty Acid Metabolism(Acyl Carnitine)	Lachnospiraceae	-0.715421	-0.769697	0.0136718
Polyunsaturated Fatty Acid (n3 and n6)	Blautia	-0.660689	-0.793939	0.00984414
Purine Metabolism. Adenine containing	Bacteroides	-0.612928	-0.806061	0.00823557
Vitamin B6 Metabolism	Coprococcus	-0.731368	-0.806061	0.00823557
Oxidative Phosphorylation	Erysipelotrichaceae	-0.760982	-0.806061	0.00823557
Gamma-glutamyl Amino Acid	Blautia	-0.784507	-0.854545	0.00350474
Creatine Metabolism	Ruminococcus	-0.648293	-0.878788	0.00197706

## Sheet: Bile Acid vs. Microbiota
Additional file 2: Table S2. Fecal Bile Acid-Fecal Microbiota Correlations
Fecal Bile Acid	Fecal Microbiota Taxa	correlation.pearson	Spearman Correlation Coefficient (R )	p.value
Glycoursodeoxycholic Acid	Blautia	0.864762	0.916667	0.00131173
Lithocholic Acid	[Eubacterium]	0.63842	0.818182	0.00681113
Isolithocholic Acid	[Eubacterium]	0.755047	0.781818	0.0116513
Glycochenodeoxycholic Acid	Christensenellaceae	-0.00646783	0.735566	0.0153235
Ursocholic Acid	Faecalibacterium	0.756258	0.721212	0.0241946
Murocholic Acid	Faecalibacterium	0.782771	0.672727	0.0393814
Cholic Acid	Oscillospira	0.181213	0.660606	0.0440266
Glycoursodeoxycholic Acid	Faecalibacterium	0.570817	0.616667	0.0857253
Allolithocholic Acid	Akkermansia	0.564074	0.616667	0.0857253
Isolithocholic Acid	Christensenellaceae	0.262675	0.57751	0.0804126
Allolithocholic Acid	Streptococcus	0.0373931	0.55	0.132777
12-Ketodeoxycholic	Catenibacterium	0.33822	0.549532	0.0998697
Murocholic Acid	Blautia	0.391231	0.539394	0.113298
Allolithocholic Acid	Coprococcus	0.532245	0.533333	0.147525
Allolithocholic Acid	Bifidobacterium	0.398668	0.516667	0.1618
Murocholic Acid	Lachnospiraceae	0.735741	0.515152	0.132823
Murocholic Acid	Roseburia	0.000677151	0.50303	0.143367
12-Ketodeoxycholic	[Eubacterium]	0.370764	0.50303	0.143367
Lithocholic Acid	Akkermansia	0.346444	0.50303	0.143367
Lithocholic Acid	Christensenellaceae	0.273183	0.492403	0.14823
Cholic Acid	Ruminococcus	0.383615	0.490909	0.154443
Allolithocholic Acid	Clostridiales	0.168764	0.483333	0.1938
Deoxycholic Acid	Blautia	0.418411	0.478788	0.166058
Murocholic Acid	Christensenellaceae	0.0686402	0.468087	0.172455
Ursocholic Acid	Lachnospiraceae	0.580969	0.466667	0.178219
5 Beta Cholanic Acid	Blautia	0.309872	0.466667	0.178219
Cholic Acid	Christensenellaceae	-0.0080433	0.443771	0.198893
Glycochenodeoxycholic Acid	Blautia	0.863071	0.442424	0.204201
12-Ketodeoxycholic	Blautia	0.194315	0.442424	0.204201
Glycoursodeoxycholic Acid	Lachnospiraceae	0.290002	0.433333	0.249917
Ursocholic Acid	Christensenellaceae	0.0614223	0.413376	0.235062
12-Ketodeoxycholic	Bacteroides	0.332741	0.406061	0.247371
5 Beta Cholanic Acid	Oscillospira	0.513812	0.406061	0.247371
Lithocholic Acid	Bacteroides	0.269038	0.393939	0.262887
Lithocholic Acid	Streptococcus	0.0946616	0.393939	0.262887
Ursocholic Acid	Blautia	0.781351	0.393939	0.262887
Cholic Acid	Roseburia	0.249797	0.393939	0.262887
Glycochenodeoxycholic Acid	Faecalibacterium	0.486106	0.393939	0.262887
Isolithocholic Acid	Bacteroides	0.318099	0.369697	0.295604
Glycochenodeoxycholic Acid	Roseburia	0.209125	0.369697	0.295604
Glycochenodeoxycholic Acid	Oscillospira	0.173893	0.369697	0.295604
Ursocholic Acid	Roseburia	0.0993387	0.357576	0.3128
Deoxycholic Acid	Christensenellaceae	0.473859	0.346506	0.326657
Deoxycholic Acid	[Eubacterium]	0.379225	0.345455	0.330549
5 Beta Cholanic Acid	Christensenellaceae	0.561441	0.340427	0.335782
Isolithocholic Acid	Akkermansia	0.0874318	0.333333	0.348846
Cholic Acid	Clostridiaceae	0.314968	0.325178	0.359238
Cholic Acid	Blautia	0.840572	0.321212	0.367684
Lithocholic Acid	Roseburia	-0.181167	0.321212	0.367684
Cholic Acid	Faecalibacterium	0.540312	0.321212	0.367684
Deoxycholic Acid	Faecalibacterium	0.250122	0.321212	0.367684
Murocholic Acid	[Eubacterium]	-0.573702	0.321212	0.367684
Glycoursodeoxycholic Acid	Erysipelotrichaceae	-0.0171462	0.316667	0.41008
Glycoursodeoxycholic Acid	Christensenellaceae	-0.0460013	0.309626	0.417478
Glycoursodeoxycholic Acid	Clostridiaceae	0.212887	0.305129	0.424627
Ursocholic Acid	Akkermansia	-0.0301681	0.29697	0.40695
12-Ketodeoxycholic	Christensenellaceae	0.359278	0.291795	0.413327
5 Beta Cholanic Acid	Clostridiaceae	0.296138	0.288365	0.41909
Ursocholic Acid	Bifidobacterium	-0.0207867	0.284848	0.42736
Isolithocholic Acid	Streptococcus	0.11418	0.284848	0.42736
Deoxycholic Acid	Oscillospira	0.27912	0.272727	0.448272
Glycoursodeoxycholic Acid	Roseburia	0.229234	0.266667	0.493331
Glycoursodeoxycholic Acid	[Eubacterium]	0.0616891	0.266667	0.493331
Cholic Acid	Coprococcus	0.358116	0.248485	0.491555
5 Beta Cholanic Acid	Faecalibacterium	0.0939391	0.248485	0.491555
Lithocholic Acid	Catenibacterium	0.126308	0.239208	0.50566
5 Beta Cholanic Acid	Catenibacterium	0.507658	0.239208	0.50566
Glycochenodeoxycholic Acid	[Eubacterium]	0.106692	0.224242	0.536688
Glycoursodeoxycholic Acid	Coprococcus	0.331623	0.216667	0.580941
Allolithocholic Acid	Roseburia	0.00359129	0.216667	0.580941
Deoxycholic Acid	Catenibacterium	0.41608	0.213348	0.553971
Deoxycholic Acid	Bacteroides	0.155734	0.187879	0.607567
Ursocholic Acid	[Eubacterium]	-0.273729	0.187879	0.607567
5 Beta Cholanic Acid	[Eubacterium]	0.309405	0.175758	0.631967
Murocholic Acid	Akkermansia	0.214538	0.175758	0.631967
Allolithocholic Acid	[Eubacterium]	0.177363	0.166667	0.677745
Glycochenodeoxycholic Acid	Ruminococcus	0.357387	0.163636	0.656721
Lithocholic Acid	Bifidobacterium	0.111086	0.151515	0.681808
Ursocholic Acid	Coprococcus	0.475657	0.151515	0.681808
Murocholic Acid	Erysipelotrichaceae	0.158028	0.151515	0.681808
Deoxycholic Acid	Clostridiaceae	0.233851	0.141115	0.697385
Isolithocholic Acid	Clostridiales	0.198471	0.139394	0.707204
5 Beta Cholanic Acid	Bacteroides	0.146966	0.127273	0.732887
Lithocholic Acid	Clostridiales	0.214921	0.127273	0.732887
Isolithocholic Acid	Bifidobacterium	0.042274	0.10303	0.785018
Isolithocholic Acid	Coprococcus	-0.0146935	0.10303	0.785018
Deoxycholic Acid	Roseburia	-0.287595	0.10303	0.785018
Isolithocholic Acid	Blautia	0.134664	0.0909091	0.811417
Murocholic Acid	Coprococcus	0.451591	0.0909091	0.811417
Isolithocholic Acid	Roseburia	-0.203868	0.0909091	0.811417
Glycochenodeoxycholic Acid	Peptostreptococcaceae	0.0821766	0.0909091	0.811417
Glycochenodeoxycholic Acid	Akkermansia	-0.127624	0.0909091	0.811417
Ursocholic Acid	Catenibacterium	0.0190604	0.0840461	0.817442
Allolithocholic Acid	Peptostreptococcaceae	-0.104101	0.0833333	0.843182
Murocholic Acid	Bifidobacterium	0.106443	0.0787879	0.838004
Lithocholic Acid	Peptostreptococcaceae	-0.198979	0.0787879	0.838004
12-Ketodeoxycholic	Oscillospira	0.271557	0.0787879	0.838004
Lithocholic Acid	Erysipelotrichaceae	0.0469778	0.0787879	0.838004
Allolithocholic Acid	Lachnospiraceae	0.0181004	0.0666667	0.880093
Cholic Acid	Peptostreptococcaceae	0.0618882	0.0666667	0.864754
Ursocholic Acid	Oscillospira	0.08772	0.0666667	0.864754
Murocholic Acid	Catenibacterium	0.0714519	0.0452556	0.901206
12-Ketodeoxycholic	Lachnospiraceae	-0.0347558	0.0424242	0.918633
Glycochenodeoxycholic Acid	Coprococcus	0.308485	0.0424242	0.918633
Glycoursodeoxycholic Acid	Oscillospira	0.157815	0.0333333	0.948391
Isolithocholic Acid	Catenibacterium	0.0839466	0.0193952	0.957589
Ursocholic Acid	Ruminococcus	0.260145	0.0181818	0.972841
Glycoursodeoxycholic Acid	Bacteroides	-0.717603	0	1
12-Ketodeoxycholic	Clostridiaceae	0.192043	-0.00613543	0.986579
Ursocholic Acid	Clostridiales	-0.105351	-0.030303	0.94571
12-Ketodeoxycholic	Faecalibacterium	0.00631648	-0.030303	0.94571
Cholic Acid	Erysipelotrichaceae	-0.0617267	-0.030303	0.94571
Glycochenodeoxycholic Acid	Erysipelotrichaceae	-0.0939569	-0.0424242	0.918633
12-Ketodeoxycholic	Bifidobacterium	0.22775	-0.0545455	0.891639
Deoxycholic Acid	Coprococcus	-0.103234	-0.0545455	0.891639
5 Beta Cholanic Acid	Roseburia	-0.109602	-0.0545455	0.891639
5 Beta Cholanic Acid	Ruminococcus	0.0692343	-0.0545455	0.891639
Glycochenodeoxycholic Acid	Clostridiaceae	0.198571	-0.0552189	0.879576
Lithocholic Acid	Blautia	0.149943	-0.0666667	0.864754
Murocholic Acid	Oscillospira	-0.158606	-0.0666667	0.864754
Cholic Acid	Lachnospiraceae	0.348007	-0.0787879	0.838004
Glycochenodeoxycholic Acid	Clostridiales	0.15092	-0.0909091	0.811417
5 Beta Cholanic Acid	Peptostreptococcaceae	-0.204263	-0.0909091	0.811417
Murocholic Acid	Clostridiaceae	0.707771	-0.0920315	0.800378
Ursocholic Acid	Clostridiaceae	0.572473	-0.0920315	0.800378
Allolithocholic Acid	Erysipelotrichaceae	0.299171	-0.1	0.809981
Glycoursodeoxycholic Acid	Ruminococcus	0.40946	-0.1	0.809981
Glycochenodeoxycholic Acid	Lachnospiraceae	0.227381	-0.127273	0.732887
Allolithocholic Acid	Bacteroides	0.00361286	-0.133333	0.743541
Isolithocholic Acid	Oscillospira	-0.159265	-0.139394	0.707204
Lithocholic Acid	Faecalibacterium	-0.0681542	-0.151515	0.681808
Cholic Acid	Akkermansia	-0.112954	-0.151515	0.681808
Deoxycholic Acid	Peptostreptococcaceae	-0.28891	-0.163636	0.656721
Glycoursodeoxycholic Acid	Catenibacterium	-0.116857	-0.164317	0.672697
Lithocholic Acid	Coprococcus	-0.115862	-0.175758	0.631967
Murocholic Acid	Ruminococcus	-0.0302168	-0.175758	0.631967
12-Ketodeoxycholic	Clostridiales	-0.187094	-0.187879	0.607567
5 Beta Cholanic Acid	Coprococcus	-0.197583	-0.187879	0.607567
12-Ketodeoxycholic	Roseburia	-0.563483	-0.2	0.583541
Allolithocholic Acid	Ruminococcus	-0.358729	-0.2	0.613404
12-Ketodeoxycholic	Coprococcus	-0.0559443	-0.212121	0.559908
Isolithocholic Acid	Peptostreptococcaceae	-0.322249	-0.212121	0.559908
Ursocholic Acid	Erysipelotrichaceae	-0.0326215	-0.212121	0.559908
Isolithocholic Acid	Erysipelotrichaceae	-0.168528	-0.224242	0.536688
Cholic Acid	[Eubacterium]	-0.0175901	-0.224242	0.536688
Deoxycholic Acid	Lachnospiraceae	-0.219057	-0.236364	0.513898
Lithocholic Acid	Lachnospiraceae	-0.439223	-0.236364	0.513898
Cholic Acid	Clostridiales	0.0571253	-0.248485	0.491555
Allolithocholic Acid	Christensenellaceae	-0.707705	-0.25	0.520635
Allolithocholic Acid	Catenibacterium	-0.755607	-0.255604	0.506811
Glycochenodeoxycholic Acid	Streptococcus	-0.989446	-0.260606	0.469675
Murocholic Acid	Clostridiales	-0.361726	-0.260606	0.469675
Allolithocholic Acid	Faecalibacterium	-0.107374	-0.266667	0.493331
Allolithocholic Acid	Oscillospira	-0.573624	-0.266667	0.493331
Murocholic Acid	Bacteroides	-0.416732	-0.272727	0.448272
12-Ketodeoxycholic	Akkermansia	-0.483266	-0.272727	0.448272
Glycochenodeoxycholic Acid	Catenibacterium	-0.0846486	-0.277999	0.436737
Deoxycholic Acid	Ruminococcus	-0.161023	-0.284848	0.42736
12-Ketodeoxycholic	Ruminococcus	-0.209604	-0.284848	0.42736
5 Beta Cholanic Acid	Clostridiales	-0.110851	-0.29697	0.40695
Isolithocholic Acid	Lachnospiraceae	-0.548111	-0.29697	0.40695
Ursocholic Acid	Peptostreptococcaceae	-0.0490494	-0.29697	0.40695
Deoxycholic Acid	Clostridiales	-0.0731877	-0.309091	0.387055
5 Beta Cholanic Acid	Lachnospiraceae	-0.286733	-0.309091	0.387055
Deoxycholic Acid	Erysipelotrichaceae	-0.366846	-0.321212	0.367684
Murocholic Acid	Peptostreptococcaceae	-0.147664	-0.333333	0.348846
Isolithocholic Acid	Faecalibacterium	-0.253027	-0.333333	0.348846
Deoxycholic Acid	Akkermansia	-0.356241	-0.345455	0.330549
12-Ketodeoxycholic	Erysipelotrichaceae	-0.32669	-0.357576	0.3128
Deoxycholic Acid	Bifidobacterium	-0.304936	-0.369697	0.295604
Glycochenodeoxycholic Acid	Bacteroides	-0.712222	-0.369697	0.295604
Cholic Acid	Streptococcus	-0.979687	-0.369697	0.295604
5 Beta Cholanic Acid	Erysipelotrichaceae	-0.466303	-0.369697	0.295604
Glycochenodeoxycholic Acid	Bifidobacterium	-0.198377	-0.381818	0.278965
Lithocholic Acid	Oscillospira	-0.422282	-0.406061	0.247371
12-Ketodeoxycholic	Streptococcus	0.0648835	-0.430303	0.218028
Glycoursodeoxycholic Acid	Bifidobacterium	-0.156944	-0.433333	0.249917
5 Beta Cholanic Acid	Akkermansia	-0.519784	-0.442424	0.204201
Glycoursodeoxycholic Acid	Clostridiales	0.127906	-0.45	0.229817
5 Beta Cholanic Acid	Bifidobacterium	-0.479351	-0.454545	0.190932
Glycoursodeoxycholic Acid	Akkermansia	-0.268415	-0.483333	0.1938
Cholic Acid	Catenibacterium	-0.0766621	-0.484881	0.155489
Cholic Acid	Bacteroides	-0.739968	-0.490909	0.154443
Murocholic Acid	Streptococcus	-0.374847	-0.490909	0.154443
Cholic Acid	Bifidobacterium	-0.180689	-0.50303	0.143367
Deoxycholic Acid	Streptococcus	-0.205781	-0.50303	0.143367
5 Beta Cholanic Acid	Streptococcus	-0.153338	-0.515152	0.132823
Glycoursodeoxycholic Acid	Peptostreptococcaceae	0.0889146	-0.516667	0.1618
Ursocholic Acid	Bacteroides	-0.722238	-0.539394	0.113298
12-Ketodeoxycholic	Peptostreptococcaceae	-0.54714	-0.539394	0.113298
Isolithocholic Acid	Ruminococcus	-0.458187	-0.563636	0.0957916
Ursocholic Acid	Streptococcus	-0.861137	-0.575758	0.087768
Allolithocholic Acid	Clostridiaceae	-0.494444	-0.602516	0.0859534
Glycoursodeoxycholic Acid	Streptococcus	-0.994126	-0.633333	0.0760362
Allolithocholic Acid	Blautia	-0.106222	-0.633333	0.0760362
Isolithocholic Acid	Clostridiaceae	-0.54871	-0.705575	0.0226256
Lithocholic Acid	Ruminococcus	-0.625778	-0.781818	0.0116513
Lithocholic Acid	Clostridiaceae	-0.578161	-0.816012	0.00398914

## Sheet: Metabolic Pathways vs. Bile Aci
Additional file 2: Table S3. Plasma Metabolomic-Fecal Bile Acid Correlations
Plasma Metabolomic Pathway	Fecal Bile Acid	correlation.pearson	Spearman Correlation Coefficient (R )	p.value
Alanine and Aspartate Metabolism	Isolithocholic Acid	0.663312	0.818182	0.00681113
Glutamate Metabolism	Allolithocholic Acid	0.628285	0.816667	0.0107694
Secondary Bile Acid Metabolism	5 Beta Cholanic Acid	0.801242	0.806061	0.00823557
Purine Metabolism. (Hypo)Xanthine/Inosine containing	Ursocholic Acid	0.454318	0.769697	0.0136718
Secondary Bile Acid Metabolism	Deoxycholic Acid	0.691439	0.757576	0.0159208
Creatine Metabolism	Lithocholic Acid	0.546379	0.745455	0.0184138
Purine Metabolism. (Hypo)Xanthine/Inosine containing	Murocholic Acid	0.392093	0.733333	0.0211665
Purine Metabolism. Adenine containing	Cholic Acid	0.323986	0.721212	0.0241946
Glutathione Metabolism	Allolithocholic Acid	0.538665	0.683333	0.0503197
Glycine. Serine and Threonine Metabolism	Lithocholic Acid	0.586303	0.672727	0.0393814
Secondary Bile Acid Metabolism	12-Ketodeoxycholic	0.489649	0.660606	0.0440266
Glycolysis. Gluconeogenesis. and Pyruvate Metabolism	Glycochenodeoxycholic Acid	0.514389	0.648485	0.0490426
Glycolysis. Gluconeogenesis. and Pyruvate Metabolism	Cholic Acid	0.504012	0.612121	0.0664691
Glycine. Serine and Threonine Metabolism	Isolithocholic Acid	0.620965	0.6	0.0731199
Nicotinate and Nicotinamide Metabolism	Allolithocholic Acid	0.340767	0.6	0.0967978
Primary Bile Acid Metabolism	12-Ketodeoxycholic	0.473416	0.6	0.0731199
Secondary Bile Acid Metabolism	Glycochenodeoxycholic Acid	0.439922	0.563636	0.0957916
Fatty Acid Metabolism (also BCAA Metabolism)	Lithocholic Acid	0.398448	0.551515	0.104298
Purine Metabolism. Guanine containing	Allolithocholic Acid	0.438234	0.55	0.132777
Gamma-glutamyl Amino Acid	Allolithocholic Acid	0.242772	0.533333	0.147525
Glycine. Serine and Threonine Metabolism	Deoxycholic Acid	0.45301	0.527273	0.122803
Steroid	Glycochenodeoxycholic Acid	0.135747	0.527273	0.122803
Alanine and Aspartate Metabolism	Lithocholic Acid	0.558094	0.527273	0.122803
Benzoate Metabolism	12-Ketodeoxycholic	0.34137	0.527273	0.122803
Glycine. Serine and Threonine Metabolism	12-Ketodeoxycholic	0.575103	0.527273	0.122803
Glycine. Serine and Threonine Metabolism	Murocholic Acid	-0.0327633	0.515152	0.132823
Purine Metabolism. (Hypo)Xanthine/Inosine containing	Glycochenodeoxycholic Acid	0.369785	0.50303	0.143367
Secondary Bile Acid Metabolism	Glycoursodeoxycholic Acid	0.449628	0.5	0.177662
Fatty Acid. Monohydroxy	Allolithocholic Acid	0.405272	0.5	0.177662
Lysolipid	Deoxycholic Acid	0.325007	0.478788	0.166058
Alanine and Aspartate Metabolism	Glycochenodeoxycholic Acid	0.00809036	0.478788	0.166058
Pantothenate and CoA Metabolism	Lithocholic Acid	0.395816	0.478788	0.166058
Inositol Metabolism	5 Beta Cholanic Acid	0.453057	0.478788	0.166058
Fructose. Mannose and Galactose Metabolism	Allolithocholic Acid	0.308301	0.466667	0.212522
Purine Metabolism. Adenine containing	Glycochenodeoxycholic Acid	0.286516	0.466667	0.178219
Leucine. Isoleucine and Valine Metabolism	Lithocholic Acid	0.410404	0.454545	0.190932
Purine Metabolism. Guanine containing	Lithocholic Acid	0.436231	0.454545	0.190932
Fatty Acid. Dicarboxylate	Allolithocholic Acid	0.237556	0.45	0.229817
Glycine. Serine and Threonine Metabolism	Ursocholic Acid	-0.0964713	0.442424	0.204201
Pyrimidine Metabolism. Uracil containing	Glycoursodeoxycholic Acid	0.415923	0.433333	0.249917
Urea cycle; Arginine and Proline Metabolism	12-Ketodeoxycholic	0.394877	0.430303	0.218028
Secondary Bile Acid Metabolism	Cholic Acid	0.402521	0.418182	0.232418
Aminosugar Metabolism	Isolithocholic Acid	0.540651	0.418182	0.232418
Ketone Bodies	Murocholic Acid	0.240934	0.418182	0.232418
Ketone Bodies	Ursocholic Acid	0.0789248	0.418182	0.232418
Lysolipid	12-Ketodeoxycholic	0.450173	0.418182	0.232418
Steroid	Cholic Acid	0.156115	0.406061	0.247371
Aminosugar Metabolism	Glycochenodeoxycholic Acid	0.149572	0.406061	0.247371
Creatine Metabolism	Isolithocholic Acid	0.394449	0.406061	0.247371
Fatty Acid Metabolism (also BCAA Metabolism)	Isolithocholic Acid	0.41985	0.406061	0.247371
Histidine Metabolism	Isolithocholic Acid	0.3795	0.406061	0.247371
Fatty Acid. Dicarboxylate	Ursocholic Acid	0.0145404	0.406061	0.247371
Fatty Acid. Amino	5 Beta Cholanic Acid	0.427727	0.406061	0.247371
Aminosugar Metabolism	Lithocholic Acid	0.576509	0.393939	0.262887
Fatty Acid. Branched	Lithocholic Acid	0.259891	0.393939	0.262887
Fatty Acid. Monohydroxy	Lithocholic Acid	0.183058	0.393939	0.262887
Histidine Metabolism	12-Ketodeoxycholic	0.255808	0.393939	0.262887
Ascorbate and Aldarate Metabolism	Cholic Acid	0.52625	0.381818	0.278965
Oxidative Phosphorylation	Cholic Acid	0.0770674	0.381818	0.278965
Sphingolipid Metabolism	Cholic Acid	0.261925	0.381818	0.278965
Sphingolipid Metabolism	Glycochenodeoxycholic Acid	0.240094	0.381818	0.278965
Nicotinate and Nicotinamide Metabolism	Lithocholic Acid	0.318225	0.381818	0.278965
Steroid	Murocholic Acid	0.0256282	0.381818	0.278965
Alanine and Aspartate Metabolism	12-Ketodeoxycholic	0.11179	0.381818	0.278965
Histidine Metabolism	Lithocholic Acid	0.3074	0.369697	0.295604
Glycolysis. Gluconeogenesis. and Pyruvate Metabolism	Glycoursodeoxycholic Acid	0.479181	0.366667	0.33626
Carnitine Metabolism	Allolithocholic Acid	0.0535443	0.366667	0.33626
Glycerolipid Metabolism	Allolithocholic Acid	0.370091	0.366667	0.33626
Hemoglobin and Porphyrin Metabolism	Allolithocholic Acid	0.192316	0.366667	0.33626
Urea cycle; Arginine and Proline Metabolism	Deoxycholic Acid	0.292219	0.357576	0.3128
Fatty Acid. Amino	Glycochenodeoxycholic Acid	-0.264103	0.357576	0.3128
Purine Metabolism. (Hypo)Xanthine/Inosine containing	Lithocholic Acid	0.397557	0.357576	0.3128
Secondary Bile Acid Metabolism	Isolithocholic Acid	0.121312	0.357576	0.3128
Pantothenate and CoA Metabolism	Murocholic Acid	0.089709	0.357576	0.3128
Oxidative Phosphorylation	5 Beta Cholanic Acid	0.457872	0.357576	0.3128
Food Component/Plant	Deoxycholic Acid	0.416732	0.345455	0.330549
TCA Cycle	Isolithocholic Acid	0.169292	0.345455	0.330549
Phospholipid Metabolism	12-Ketodeoxycholic	0.545101	0.345455	0.330549
Fatty Acid Metabolism (also BCAA Metabolism)	5 Beta Cholanic Acid	0.351916	0.345455	0.330549
Food Component/Plant	Glycoursodeoxycholic Acid	0.646233	0.333333	0.385323
Sphingolipid Metabolism	Allolithocholic Acid	0.67134	0.333333	0.385323
Purine Metabolism. (Hypo)Xanthine/Inosine containing	Cholic Acid	0.385262	0.333333	0.348846
Glycolysis. Gluconeogenesis. and Pyruvate Metabolism	Isolithocholic Acid	0.246222	0.333333	0.348846
Lysolipid	Isolithocholic Acid	0.23793	0.333333	0.348846
Monoacylglycerol	Isolithocholic Acid	0.253909	0.333333	0.348846
Lysolipid	Ursocholic Acid	0.179076	0.333333	0.348846
Fatty Acid Metabolism (also BCAA Metabolism)	12-Ketodeoxycholic	0.360071	0.333333	0.348846
Oxidative Phosphorylation	12-Ketodeoxycholic	0.481131	0.333333	0.348846
Fatty Acid Metabolism (also BCAA Metabolism)	Deoxycholic Acid	0.31	0.321212	0.367684
Fatty Acid. Amino	Deoxycholic Acid	0.359154	0.321212	0.367684
Leucine. Isoleucine and Valine Metabolism	Isolithocholic Acid	0.359802	0.321212	0.367684
Primary Bile Acid Metabolism	5 Beta Cholanic Acid	0.313903	0.321212	0.367684
Glycine. Serine and Threonine Metabolism	Glycoursodeoxycholic Acid	-0.136197	0.316667	0.41008
Fatty Acid. Dicarboxylate	Lithocholic Acid	0.226802	0.309091	0.387055
Monoacylglycerol	12-Ketodeoxycholic	0.272177	0.309091	0.387055
Tryptophan Metabolism	12-Ketodeoxycholic	0.457924	0.309091	0.387055
Food Component/Plant	5 Beta Cholanic Acid	0.270719	0.309091	0.387055
Glycine. Serine and Threonine Metabolism	5 Beta Cholanic Acid	0.333032	0.309091	0.387055
Urea cycle; Arginine and Proline Metabolism	5 Beta Cholanic Acid	0.31525	0.309091	0.387055
Lysine Metabolism	Allolithocholic Acid	0.315091	0.3	0.436624
Inositol Metabolism	Deoxycholic Acid	0.300402	0.29697	0.40695
Fatty Acid. Amino	Cholic Acid	-0.276371	0.284848	0.42736
Oxidative Phosphorylation	Deoxycholic Acid	0.294767	0.284848	0.42736
Primary Bile Acid Metabolism	Deoxycholic Acid	0.255581	0.284848	0.42736
Leucine. Isoleucine and Valine Metabolism	Glycochenodeoxycholic Acid	-0.271828	0.284848	0.42736
Inositol Metabolism	12-Ketodeoxycholic	0.293691	0.284848	0.42736
Pantothenate and CoA Metabolism	12-Ketodeoxycholic	0.141494	0.284848	0.42736
Carnitine Metabolism	Isolithocholic Acid	0.16292	0.272727	0.448272
Tocopherol Metabolism	Isolithocholic Acid	0.278708	0.272727	0.448272
Fatty Acid. Dicarboxylate	Murocholic Acid	0.0196065	0.272727	0.448272
Lysolipid	Murocholic Acid	0.230489	0.272727	0.448272
Lysolipid	5 Beta Cholanic Acid	0.20174	0.272727	0.448272
Lysolipid	Allolithocholic Acid	0.209358	0.266667	0.493331
Benzoate Metabolism	Lithocholic Acid	0.310106	0.260606	0.469675
Long Chain Fatty Acid	Lithocholic Acid	0.119479	0.260606	0.469675
Vitamin B6 Metabolism	Lithocholic Acid	0.144237	0.260606	0.469675
Purine Metabolism. (Hypo)Xanthine/Inosine containing	Isolithocholic Acid	0.279873	0.260606	0.469675
Nicotinate and Nicotinamide Metabolism	Ursocholic Acid	-0.137776	0.260606	0.469675
Secondary Bile Acid Metabolism	Ursocholic Acid	0.299128	0.260606	0.469675
TCA Cycle	Ursocholic Acid	-0.107665	0.260606	0.469675
Lysolipid	Glycoursodeoxycholic Acid	0.0525956	0.25	0.520635
Purine Metabolism. (Hypo)Xanthine/Inosine containing	Glycoursodeoxycholic Acid	0.451855	0.25	0.520635
Long Chain Fatty Acid	Allolithocholic Acid	-0.116556	0.25	0.520635
Sterol	Cholic Acid	0.330752	0.248485	0.491555
Creatine Metabolism	Deoxycholic Acid	0.0646868	0.248485	0.491555
Methionine. Cysteine. SAM and Taurine Metabolism	Glycochenodeoxycholic Acid	0.17568	0.248485	0.491555
Secondary Bile Acid Metabolism	Murocholic Acid	-0.0551502	0.248485	0.491555
Purine Metabolism. Adenine containing	Ursocholic Acid	0.280564	0.248485	0.491555
Carnitine Metabolism	12-Ketodeoxycholic	0.384016	0.248485	0.491555
Creatine Metabolism	12-Ketodeoxycholic	0.0111158	0.248485	0.491555
Xanthine Metabolism	Cholic Acid	0.566409	0.236364	0.513898
Fatty Acid. Dicarboxylate	Glycochenodeoxycholic Acid	0.0254926	0.236364	0.513898
Oxidative Phosphorylation	Glycochenodeoxycholic Acid	0.0761189	0.236364	0.513898
Sterol	Glycochenodeoxycholic Acid	0.358922	0.236364	0.513898
Hemoglobin and Porphyrin Metabolism	Murocholic Acid	0.297877	0.236364	0.513898
Oxidative Phosphorylation	Ursocholic Acid	0.0595365	0.236364	0.513898
Steroid	Ursocholic Acid	0.0462127	0.236364	0.513898
Pyrimidine Metabolism. Uracil containing	12-Ketodeoxycholic	0.173821	0.236364	0.513898
Pyrimidine Metabolism. Uracil containing	5 Beta Cholanic Acid	0.207153	0.236364	0.513898
Carnitine Metabolism	Deoxycholic Acid	0.108294	0.224242	0.536688
Sphingolipid Metabolism	Murocholic Acid	0.0789468	0.224242	0.536688
Benzoate Metabolism	Ursocholic Acid	-0.168213	0.224242	0.536688
Hemoglobin and Porphyrin Metabolism	Ursocholic Acid	0.175485	0.224242	0.536688
Leucine. Isoleucine and Valine Metabolism	5 Beta Cholanic Acid	0.341894	0.224242	0.536688
Ketone Bodies	Cholic Acid	-0.0309994	0.212121	0.559908
Lysolipid	Lithocholic Acid	0.170217	0.212121	0.559908
Primary Bile Acid Metabolism	Lithocholic Acid	0.0700669	0.212121	0.559908
Chemical	Isolithocholic Acid	0.0688395	0.212121	0.559908
Alanine and Aspartate Metabolism	5 Beta Cholanic Acid	0.0746556	0.212121	0.559908
Sphingolipid Metabolism	Glycoursodeoxycholic Acid	0.320514	0.2	0.613404
Creatine Metabolism	Allolithocholic Acid	0.0702225	0.2	0.613404
Glycerolipid Metabolism	Cholic Acid	0.0838512	0.2	0.583541
Methionine. Cysteine. SAM and Taurine Metabolism	Lithocholic Acid	0.238855	0.2	0.583541
Steroid	Lithocholic Acid	0.0808128	0.2	0.583541
Oxidative Phosphorylation	Isolithocholic Acid	0.0237781	0.2	0.583541
Methionine. Cysteine. SAM and Taurine Metabolism	Ursocholic Acid	-0.0527808	0.2	0.583541
Pantothenate and CoA Metabolism	Ursocholic Acid	-0.013667	0.2	0.583541
Alanine and Aspartate Metabolism	Deoxycholic Acid	0.0512923	0.187879	0.607567
Glycine. Serine and Threonine Metabolism	Glycochenodeoxycholic Acid	-0.134261	0.187879	0.607567
Tocopherol Metabolism	12-Ketodeoxycholic	0.117011	0.187879	0.607567
Aminosugar Metabolism	5 Beta Cholanic Acid	0.292568	0.187879	0.607567
Fatty Acid. Branched	Glycochenodeoxycholic Acid	0.0456436	0.175758	0.631967
TCA Cycle	Glycochenodeoxycholic Acid	-0.35308	0.175758	0.631967
Histidine Metabolism	Glycoursodeoxycholic Acid	-0.061879	0.166667	0.677745
Pantothenate and CoA Metabolism	Glycoursodeoxycholic Acid	0.0372967	0.166667	0.677745
Fatty Acid Metabolism(Acyl Carnitine)	Deoxycholic Acid	-0.0412453	0.163636	0.656721
Leucine. Isoleucine and Valine Metabolism	Deoxycholic Acid	0.216597	0.163636	0.656721
Secondary Bile Acid Metabolism	Lithocholic Acid	0.00228997	0.163636	0.656721
Benzoate Metabolism	Isolithocholic Acid	0.230788	0.163636	0.656721
Glycolysis. Gluconeogenesis. and Pyruvate Metabolism	Murocholic Acid	-0.0016635	0.163636	0.656721
Chemical	12-Ketodeoxycholic	-0.141127	0.163636	0.656721
Food Component/Plant	12-Ketodeoxycholic	0.197831	0.163636	0.656721
Fatty Acid Metabolism(Acyl Carnitine)	5 Beta Cholanic Acid	0.087867	0.163636	0.656721
Tocopherol Metabolism	5 Beta Cholanic Acid	0.165582	0.163636	0.656721
Tryptophan Metabolism	5 Beta Cholanic Acid	0.0935764	0.163636	0.656721
Pyrimidine Metabolism. Uracil containing	Deoxycholic Acid	0.296457	0.151515	0.681808
Tryptophan Metabolism	Deoxycholic Acid	0.103829	0.151515	0.681808
Pyrimidine Metabolism. Uracil containing	Glycochenodeoxycholic Acid	0.422063	0.151515	0.681808
Carnitine Metabolism	Lithocholic Acid	0.0986768	0.151515	0.681808
Urea cycle; Arginine and Proline Metabolism	Isolithocholic Acid	0.0782467	0.151515	0.681808
Benzoate Metabolism	Murocholic Acid	-0.398836	0.151515	0.681808
Carnitine Metabolism	Ursocholic Acid	-0.551995	0.151515	0.681808
Carnitine Metabolism	5 Beta Cholanic Acid	0.0558702	0.151515	0.681808
Steroid	Glycoursodeoxycholic Acid	0.168058	0.15	0.708069
Fatty Acid Metabolism(Acyl Carnitine)	Allolithocholic Acid	-0.0338937	0.15	0.708069
Phospholipid Metabolism	Allolithocholic Acid	-0.152966	0.15	0.708069
Fatty Acid Metabolism(Acyl Carnitine)	Lithocholic Acid	-0.0771592	0.139394	0.707204
Tocopherol Metabolism	Lithocholic Acid	0.203021	0.139394	0.707204
Fatty Acid. Dicarboxylate	Isolithocholic Acid	0.0919653	0.139394	0.707204
Nicotinate and Nicotinamide Metabolism	Isolithocholic Acid	0.231036	0.139394	0.707204
Primary Bile Acid Metabolism	Isolithocholic Acid	0.0673006	0.139394	0.707204
Tryptophan Metabolism	Isolithocholic Acid	-0.0568623	0.139394	0.707204
Alanine and Aspartate Metabolism	Murocholic Acid	-0.199904	0.139394	0.707204
Alanine and Aspartate Metabolism	Ursocholic Acid	-0.0963873	0.139394	0.707204
Leucine. Isoleucine and Valine Metabolism	12-Ketodeoxycholic	-0.0538091	0.139394	0.707204
Glycine. Serine and Threonine Metabolism	Allolithocholic Acid	0.0315355	0.133333	0.743541
Monoacylglycerol	Allolithocholic Acid	0.166736	0.133333	0.743541
TCA Cycle	Allolithocholic Acid	-0.135253	0.133333	0.743541
TCA Cycle	Cholic Acid	-0.307492	0.127273	0.732887
Fatty Acid. Monohydroxy	Isolithocholic Acid	0.0980253	0.127273	0.732887
Pyrimidine Metabolism. Uracil containing	Murocholic Acid	0.0289694	0.127273	0.732887
Tryptophan Metabolism	Ursocholic Acid	-0.000501755	0.127273	0.732887
Fatty Acid. Dicarboxylate	Cholic Acid	0.0240586	0.115152	0.758833
Pantothenate and CoA Metabolism	Deoxycholic Acid	0.154794	0.115152	0.758833
Purine Metabolism. Guanine containing	Isolithocholic Acid	0.309896	0.115152	0.758833
TCA Cycle	5 Beta Cholanic Acid	0.0712514	0.115152	0.758833
Leucine. Isoleucine and Valine Metabolism	Cholic Acid	-0.306109	0.10303	0.785018
Nicotinate and Nicotinamide Metabolism	Deoxycholic Acid	0.322006	0.10303	0.785018
TCA Cycle	Deoxycholic Acid	-0.0105368	0.10303	0.785018
Sphingolipid Metabolism	Lithocholic Acid	0.0328242	0.10303	0.785018
Glutamate Metabolism	Ursocholic Acid	-0.00440137	0.10303	0.785018
Pyrimidine Metabolism. Uracil containing	Ursocholic Acid	0.278489	0.10303	0.785018
Nicotinate and Nicotinamide Metabolism	12-Ketodeoxycholic	0.443733	0.10303	0.785018
TCA Cycle	12-Ketodeoxycholic	0.142998	0.10303	0.785018
Steroid	5 Beta Cholanic Acid	-0.0108182	0.10303	0.785018
Sterol	Glycoursodeoxycholic Acid	0.350522	0.1	0.809981
Phenylalanine and Tyrosine Metabolism	Allolithocholic Acid	-0.119064	0.1	0.809981
Alanine and Aspartate Metabolism	Cholic Acid	-0.0508867	0.0909091	0.811417
Lysine Metabolism	Cholic Acid	0.127287	0.0909091	0.811417
Histidine Metabolism	Deoxycholic Acid	0.102123	0.0909091	0.811417
Pantothenate and CoA Metabolism	Isolithocholic Acid	0.164585	0.0909091	0.811417
Methionine. Cysteine. SAM and Taurine Metabolism	Murocholic Acid	-0.280338	0.0909091	0.811417
Glycolysis. Gluconeogenesis. and Pyruvate Metabolism	5 Beta Cholanic Acid	0.291794	0.0909091	0.811417
Xanthine Metabolism	Glycoursodeoxycholic Acid	0.520085	0.0833333	0.843182
Purine Metabolism. (Hypo)Xanthine/Inosine containing	Allolithocholic Acid	0.0221392	0.0833333	0.843182
Food Component/Plant	Glycochenodeoxycholic Acid	0.648255	0.0787879	0.838004
Food Component/Plant	Lithocholic Acid	0.073275	0.0787879	0.838004
Glycolysis. Gluconeogenesis. and Pyruvate Metabolism	Lithocholic Acid	0.0822371	0.0787879	0.838004
Fatty Acid. Amino	Isolithocholic Acid	0.306168	0.0787879	0.838004
Food Component/Plant	Murocholic Acid	0.00793844	0.0787879	0.838004
Purine Metabolism. Adenine containing	Murocholic Acid	0.148507	0.0787879	0.838004
Benzoate Metabolism	5 Beta Cholanic Acid	0.144101	0.0787879	0.838004
Creatine Metabolism	5 Beta Cholanic Acid	-0.00822115	0.0787879	0.838004
Hemoglobin and Porphyrin Metabolism	Cholic Acid	0.116665	0.0666667	0.864754
Aminosugar Metabolism	Deoxycholic Acid	0.26698	0.0666667	0.864754
Purine Metabolism. (Hypo)Xanthine/Inosine containing	Deoxycholic Acid	0.159985	0.0666667	0.864754
Steroid	Deoxycholic Acid	-0.149091	0.0666667	0.864754
Tocopherol Metabolism	Deoxycholic Acid	0.0359857	0.0666667	0.864754
Polyunsaturated Fatty Acid (n3 and n6)	Lithocholic Acid	-0.0502831	0.0666667	0.864754
Fatty Acid. Amino	Ursocholic Acid	-0.125513	0.0666667	0.864754
Polyunsaturated Fatty Acid (n3 and n6)	Allolithocholic Acid	-0.318344	0.0666667	0.880093
Aminosugar Metabolism	12-Ketodeoxycholic	0.0542287	0.0666667	0.864754
Histidine Metabolism	5 Beta Cholanic Acid	0.0828048	0.0666667	0.864754
Medium Chain Fatty Acid	Glycochenodeoxycholic Acid	0.0205378	0.0545455	0.891639
Monoacylglycerol	Lithocholic Acid	0.0323076	0.0545455	0.891639
TCA Cycle	Lithocholic Acid	0.0548241	0.0545455	0.891639
TCA Cycle	Murocholic Acid	0.134693	0.0545455	0.891639
Food Component/Plant	Ursocholic Acid	0.42143	0.0545455	0.891639
Monoacylglycerol	Glycoursodeoxycholic Acid	0.489868	0.05	0.911618
Urea cycle; Arginine and Proline Metabolism	Allolithocholic Acid	0.062935	0.05	0.911618
Chemical	Lithocholic Acid	-0.0138126	0.0424242	0.918633
Gamma-glutamyl Amino Acid	Lithocholic Acid	-0.159173	0.0424242	0.918633
Nicotinate and Nicotinamide Metabolism	Murocholic Acid	-0.087195	0.0424242	0.918633
Glycolysis. Gluconeogenesis. and Pyruvate Metabolism	Ursocholic Acid	0.328966	0.0424242	0.918633
Medium Chain Fatty Acid	12-Ketodeoxycholic	-0.357148	0.0424242	0.918633
Purine Metabolism. (Hypo)Xanthine/Inosine containing	12-Ketodeoxycholic	0.0292177	0.0424242	0.918633
Purine Metabolism. Guanine containing	12-Ketodeoxycholic	0.00064939	0.0424242	0.918633
Alanine and Aspartate Metabolism	Glycoursodeoxycholic Acid	-0.0539447	0.0333333	0.948391
Tryptophan Metabolism	Glycoursodeoxycholic Acid	-0.453776	0.0333333	0.948391
Purine Metabolism. Adenine containing	Allolithocholic Acid	0.14246	0.0333333	0.948391
Monoacylglycerol	Cholic Acid	0.390164	0.030303	0.94571
Glycolysis. Gluconeogenesis. and Pyruvate Metabolism	Deoxycholic Acid	0.135845	0.030303	0.94571
Monoacylglycerol	Deoxycholic Acid	0.122366	0.030303	0.94571
Ketone Bodies	Glycochenodeoxycholic Acid	-0.0693212	0.030303	0.94571
Monoacylglycerol	Glycochenodeoxycholic Acid	0.467606	0.030303	0.94571
Glutamate Metabolism	Isolithocholic Acid	-0.253774	0.030303	0.94571
Glycerolipid Metabolism	Isolithocholic Acid	0.0691133	0.030303	0.94571
Creatine Metabolism	Murocholic Acid	-0.475723	0.030303	0.94571
Sphingolipid Metabolism	Ursocholic Acid	0.122795	0.030303	0.94571
Monoacylglycerol	5 Beta Cholanic Acid	0.128786	0.030303	0.94571
Benzoate Metabolism	Glycochenodeoxycholic Acid	0.0532037	0.0181818	0.972841
Glycerolipid Metabolism	Glycochenodeoxycholic Acid	0.13458	0.0181818	0.972841
Lysine Metabolism	Glycochenodeoxycholic Acid	0.165225	0.0181818	0.972841
Fatty Acid. Branched	Isolithocholic Acid	0.135119	0.0181818	0.972841
Methionine. Cysteine. SAM and Taurine Metabolism	Isolithocholic Acid	0.107631	0.0181818	0.972841
Glutamate Metabolism	Murocholic Acid	0.140684	0.0181818	0.972841
Methionine. Cysteine. SAM and Taurine Metabolism	Cholic Acid	0.118635	0.00606061	1
Lysine Metabolism	Deoxycholic Acid	-0.269067	0.00606061	1
Oxidative Phosphorylation	Murocholic Acid	-0.128309	0.00606061	1
Phospholipid Metabolism	Ursocholic Acid	0.0117463	0.00606061	1
Fatty Acid. Branched	5 Beta Cholanic Acid	0.0452583	0.00606061	1
Purine Metabolism. Adenine containing	Glycoursodeoxycholic Acid	0.274627	0	1
Ascorbate and Aldarate Metabolism	Allolithocholic Acid	0.0386043	0	1
Aminosugar Metabolism	Cholic Acid	0.0520122	-0.00606061	1
Fatty Acid. Branched	Cholic Acid	-0.0164237	-0.00606061	1
Fructose. Mannose and Galactose Metabolism	Cholic Acid	-0.0871509	-0.00606061	1
Lysolipid	Cholic Acid	0.0514632	-0.00606061	1
Fatty Acid. Branched	Murocholic Acid	-0.440179	-0.00606061	1
Fatty Acid. Amino	Glycoursodeoxycholic Acid	-0.312347	-0.0166667	0.98157
Oxidative Phosphorylation	Glycoursodeoxycholic Acid	-0.0510965	-0.0166667	0.98157
Ketone Bodies	Allolithocholic Acid	-0.187127	-0.0166667	0.98157
Tryptophan Metabolism	Allolithocholic Acid	-0.177557	-0.0166667	0.98157
Purine Metabolism. Guanine containing	Deoxycholic Acid	-0.0880745	-0.0181818	0.972841
Glutamate Metabolism	Lithocholic Acid	-0.325522	-0.0181818	0.972841
Medium Chain Fatty Acid	Lithocholic Acid	-0.193944	-0.0181818	0.972841
Inositol Metabolism	Isolithocholic Acid	-0.0601641	-0.0181818	0.972841
Vitamin B6 Metabolism	Murocholic Acid	-0.166148	-0.0181818	0.972841
Methionine. Cysteine. SAM and Taurine Metabolism	12-Ketodeoxycholic	-0.192994	-0.0181818	0.972841
Phospholipid Metabolism	5 Beta Cholanic Acid	0.113455	-0.0181818	0.972841
Purine Metabolism. Adenine containing	5 Beta Cholanic Acid	-0.0616851	-0.0181818	0.972841
Medium Chain Fatty Acid	Cholic Acid	-0.00141731	-0.030303	0.94571
Pyrimidine Metabolism. Uracil containing	Cholic Acid	0.367418	-0.030303	0.94571
Benzoate Metabolism	Deoxycholic Acid	0.16444	-0.030303	0.94571
Urea cycle; Arginine and Proline Metabolism	Lithocholic Acid	-0.0902891	-0.030303	0.94571
Fatty Acid Metabolism(Acyl Carnitine)	Isolithocholic Acid	-0.0426282	-0.030303	0.94571
Phospholipid Metabolism	Isolithocholic Acid	-0.131182	-0.030303	0.94571
Leucine. Isoleucine and Valine Metabolism	Murocholic Acid	-0.310519	-0.030303	0.94571
Lysine Metabolism	Ursocholic Acid	0.0479079	-0.030303	0.94571
Pantothenate and CoA Metabolism	5 Beta Cholanic Acid	-0.0350252	-0.030303	0.94571
Tocopherol Metabolism	Glycoursodeoxycholic Acid	-0.60022	-0.0333333	0.948391
Alanine and Aspartate Metabolism	Allolithocholic Acid	-0.0255058	-0.0333333	0.948391
Xanthine Metabolism	Allolithocholic Acid	0.0981005	-0.0333333	0.948391
Inositol Metabolism	Cholic Acid	-0.307543	-0.0424242	0.918633
Fatty Acid. Branched	Deoxycholic Acid	-0.0412035	-0.0424242	0.918633
Monoacylglycerol	Ursocholic Acid	0.126442	-0.0424242	0.918633
Purine Metabolism. (Hypo)Xanthine/Inosine containing	5 Beta Cholanic Acid	0.068589	-0.0424242	0.918633
Glycerolipid Metabolism	Deoxycholic Acid	-0.128551	-0.0545455	0.891639
Phospholipid Metabolism	Deoxycholic Acid	0.0924903	-0.0545455	0.891639
Ascorbate and Aldarate Metabolism	Glycochenodeoxycholic Acid	0.460366	-0.0545455	0.891639
Fatty Acid Metabolism (also BCAA Metabolism)	Glycochenodeoxycholic Acid	-0.606961	-0.0545455	0.891639
Lysolipid	Glycochenodeoxycholic Acid	0.0319798	-0.0545455	0.891639
Glutathione Metabolism	Isolithocholic Acid	-0.310704	-0.0545455	0.891639
Long Chain Fatty Acid	Isolithocholic Acid	0.0296054	-0.0545455	0.891639
Tryptophan Metabolism	Murocholic Acid	0.358855	-0.0545455	0.891639
Vitamin B6 Metabolism	12-Ketodeoxycholic	-0.107769	-0.0545455	0.891639
Phenylalanine and Tyrosine Metabolism	Cholic Acid	-0.313436	-0.0666667	0.864754
Polyunsaturated Fatty Acid (n3 and n6)	Cholic Acid	-0.396443	-0.0666667	0.864754
Tocopherol Metabolism	Glycochenodeoxycholic Acid	-0.54508	-0.0666667	0.864754
Medium Chain Fatty Acid	Isolithocholic Acid	-0.209359	-0.0666667	0.864754
Ascorbate and Aldarate Metabolism	Glycoursodeoxycholic Acid	0.489447	-0.0666667	0.880093
Lysine Metabolism	Glycoursodeoxycholic Acid	0.193535	-0.0666667	0.880093
Creatine Metabolism	Ursocholic Acid	-0.568663	-0.0666667	0.864754
Pantothenate and CoA Metabolism	Allolithocholic Acid	0.0574857	-0.0666667	0.880093
Fatty Acid Metabolism(Acyl Carnitine)	12-Ketodeoxycholic	-0.182056	-0.0666667	0.864754
Long Chain Fatty Acid	12-Ketodeoxycholic	-0.211317	-0.0666667	0.864754
Glycerolipid Metabolism	5 Beta Cholanic Acid	-0.0518689	-0.0666667	0.864754
Nicotinate and Nicotinamide Metabolism	5 Beta Cholanic Acid	0.0710906	-0.0666667	0.864754
Polyunsaturated Fatty Acid (n3 and n6)	5 Beta Cholanic Acid	0.0762693	-0.0666667	0.864754
Food Component/Plant	Cholic Acid	0.570456	-0.0787879	0.838004
Glycine. Serine and Threonine Metabolism	Cholic Acid	-0.165454	-0.0787879	0.838004
Fatty Acid. Amino	Lithocholic Acid	0.275252	-0.0787879	0.838004
Glycerolipid Metabolism	Lithocholic Acid	-0.0637825	-0.0787879	0.838004
Fatty Acid. Amino	Murocholic Acid	0.0713676	-0.0787879	0.838004
Long Chain Fatty Acid	Ursocholic Acid	-0.373629	-0.0787879	0.838004
Phenylalanine and Tyrosine Metabolism	12-Ketodeoxycholic	-0.124094	-0.0787879	0.838004
Lysine Metabolism	5 Beta Cholanic Acid	-0.331652	-0.0787879	0.838004
Phospholipid Metabolism	Glycoursodeoxycholic Acid	-0.128874	-0.0833333	0.843182
Oxidative Phosphorylation	Allolithocholic Acid	-0.477279	-0.0833333	0.843182
Fructose. Mannose and Galactose Metabolism	Isolithocholic Acid	-0.192367	-0.0909091	0.811417
Xanthine Metabolism	Murocholic Acid	0.425999	-0.0909091	0.811417
Aminosugar Metabolism	Ursocholic Acid	-0.104088	-0.0909091	0.811417
Fatty Acid. Amino	12-Ketodeoxycholic	0.115245	-0.0909091	0.811417
Glycolysis. Gluconeogenesis. and Pyruvate Metabolism	12-Ketodeoxycholic	-0.137213	-0.0909091	0.811417
Medium Chain Fatty Acid	5 Beta Cholanic Acid	-0.201393	-0.0909091	0.811417
Ketone Bodies	Glycoursodeoxycholic Acid	-0.0237747	-0.1	0.809981
Vitamin B6 Metabolism	Glycoursodeoxycholic Acid	-0.0811494	-0.1	0.809981
Chemical	Allolithocholic Acid	-0.0558366	-0.1	0.809981
Histidine Metabolism	Allolithocholic Acid	0.102215	-0.1	0.809981
Glutamate Metabolism	Cholic Acid	-0.0913913	-0.10303	0.785018
Tocopherol Metabolism	Cholic Acid	-0.552871	-0.10303	0.785018
Tryptophan Metabolism	Cholic Acid	-0.340345	-0.10303	0.785018
Purine Metabolism. Adenine containing	Deoxycholic Acid	-0.190387	-0.10303	0.785018
Vitamin B6 Metabolism	Deoxycholic Acid	-0.103464	-0.10303	0.785018
Chemical	Glycochenodeoxycholic Acid	-0.110187	-0.10303	0.785018
Histidine Metabolism	Glycochenodeoxycholic Acid	-0.0280892	-0.10303	0.785018
Sphingolipid Metabolism	Isolithocholic Acid	-0.0441005	-0.10303	0.785018
Monoacylglycerol	Murocholic Acid	-0.384328	-0.10303	0.785018
Xanthine Metabolism	Ursocholic Acid	0.575248	-0.10303	0.785018
Fatty Acid. Branched	12-Ketodeoxycholic	-0.32019	-0.10303	0.785018
Fatty Acid Metabolism(Acyl Carnitine)	Cholic Acid	-0.409731	-0.115152	0.758833
Pyrimidine Metabolism. Uracil containing	Lithocholic Acid	0.101537	-0.115152	0.758833
Sterol	Lithocholic Acid	-0.00408688	-0.115152	0.758833
Food Component/Plant	Isolithocholic Acid	0.0223738	-0.115152	0.758833
Lysine Metabolism	Murocholic Acid	-0.0726575	-0.115152	0.758833
Methionine. Cysteine. SAM and Taurine Metabolism	5 Beta Cholanic Acid	-0.0222908	-0.115152	0.758833
Vitamin B6 Metabolism	5 Beta Cholanic Acid	-0.168036	-0.115152	0.758833
Glutathione Metabolism	Cholic Acid	-0.128937	-0.127273	0.732887
Inositol Metabolism	Glycochenodeoxycholic Acid	-0.292035	-0.127273	0.732887
Lysine Metabolism	Lithocholic Acid	-0.123796	-0.127273	0.732887
Sterol	Isolithocholic Acid	0.0130664	-0.127273	0.732887
Aminosugar Metabolism	Murocholic Acid	-0.305708	-0.127273	0.732887
Long Chain Fatty Acid	Murocholic Acid	-0.479044	-0.127273	0.732887
Primary Bile Acid Metabolism	Allolithocholic Acid	-0.481307	-0.133333	0.743541
Chemical	Cholic Acid	-0.121364	-0.139394	0.707204
Fructose. Mannose and Galactose Metabolism	Glycochenodeoxycholic Acid	-0.0873833	-0.139394	0.707204
Glutathione Metabolism	Lithocholic Acid	-0.47047	-0.139394	0.707204
Ketone Bodies	Lithocholic Acid	0.181862	-0.139394	0.707204
Pyrimidine Metabolism. Uracil containing	Isolithocholic Acid	0.0332652	-0.139394	0.707204
Carnitine Metabolism	Murocholic Acid	-0.190759	-0.139394	0.707204
Histidine Metabolism	Murocholic Acid	-0.632872	-0.139394	0.707204
Sterol	Murocholic Acid	-0.197961	-0.139394	0.707204
Aminosugar Metabolism	Allolithocholic Acid	-0.374455	-0.15	0.708069
Fatty Acid Metabolism (also BCAA Metabolism)	Allolithocholic Acid	-0.350722	-0.15	0.708069
Sterol	Allolithocholic Acid	0.369625	-0.15	0.708069
Vitamin B6 Metabolism	Allolithocholic Acid	-0.0195217	-0.15	0.708069
Polyunsaturated Fatty Acid (n3 and n6)	Deoxycholic Acid	-0.0840073	-0.151515	0.681808
Polyunsaturated Fatty Acid (n3 and n6)	Glycochenodeoxycholic Acid	-0.380859	-0.151515	0.681808
Fructose. Mannose and Galactose Metabolism	Lithocholic Acid	-0.291098	-0.151515	0.681808
Fatty Acid. Branched	Ursocholic Acid	-0.275493	-0.151515	0.681808
Polyamine Metabolism	Cholic Acid	-0.128806	-0.163636	0.656721
Hemoglobin and Porphyrin Metabolism	Lithocholic Acid	-0.417103	-0.163636	0.656721
Polyunsaturated Fatty Acid (n3 and n6)	Isolithocholic Acid	-0.0809133	-0.163636	0.656721
Steroid	Isolithocholic Acid	-0.0579255	-0.163636	0.656721
Ketone Bodies	12-Ketodeoxycholic	-0.123974	-0.163636	0.656721
Leucine. Isoleucine and Valine Metabolism	Glycoursodeoxycholic Acid	-0.298626	-0.166667	0.677745
Glycolysis. Gluconeogenesis. and Pyruvate Metabolism	Allolithocholic Acid	-0.168552	-0.166667	0.677745
Methionine. Cysteine. SAM and Taurine Metabolism	Allolithocholic Acid	-0.331315	-0.166667	0.677745
Tryptophan Metabolism	Glycochenodeoxycholic Acid	-0.416638	-0.175758	0.631967
Polyamine Metabolism	5 Beta Cholanic Acid	-0.231811	-0.175758	0.631967
Xanthine Metabolism	Glycochenodeoxycholic Acid	0.475502	-0.187879	0.607567
Medium Chain Fatty Acid	Ursocholic Acid	-0.226911	-0.187879	0.607567
Inositol Metabolism	Lithocholic Acid	-0.111622	-0.2	0.583541
Vitamin B6 Metabolism	Isolithocholic Acid	-0.0660099	-0.2	0.583541
Polyunsaturated Fatty Acid (n3 and n6)	12-Ketodeoxycholic	-0.172618	-0.2	0.583541
TCA Cycle	Glycoursodeoxycholic Acid	-0.382538	-0.2	0.613404
Fatty Acid. Amino	Allolithocholic Acid	-0.467506	-0.2	0.613404
Food Component/Plant	Allolithocholic Acid	-0.0362296	-0.2	0.613404
Polyamine Metabolism	Allolithocholic Acid	-0.0773497	-0.2	0.613404
Pantothenate and CoA Metabolism	Glycochenodeoxycholic Acid	-0.0292454	-0.212121	0.559908
Leucine. Isoleucine and Valine Metabolism	Ursocholic Acid	-0.396041	-0.212121	0.559908
Fatty Acid. Monohydroxy	12-Ketodeoxycholic	-0.387527	-0.212121	0.559908
Purine Metabolism. Guanine containing	5 Beta Cholanic Acid	-0.237525	-0.212121	0.559908
Aminosugar Metabolism	Glycoursodeoxycholic Acid	0.0921494	-0.216667	0.580941
Benzoate Metabolism	Glycoursodeoxycholic Acid	0.0300539	-0.216667	0.580941
Fatty Acid. Branched	Glycoursodeoxycholic Acid	0.0483646	-0.216667	0.580941
Fatty Acid. Branched	Allolithocholic Acid	-0.198737	-0.216667	0.580941
Creatine Metabolism	Glycochenodeoxycholic Acid	-0.398007	-0.224242	0.536688
Hemoglobin and Porphyrin Metabolism	Glycochenodeoxycholic Acid	0.0244863	-0.224242	0.536688
Vitamin B6 Metabolism	Glycochenodeoxycholic Acid	-0.122978	-0.224242	0.536688
Oxidative Phosphorylation	Lithocholic Acid	-0.256636	-0.224242	0.536688
Phospholipid Metabolism	Murocholic Acid	-0.118616	-0.224242	0.536688
Ascorbate and Aldarate Metabolism	Ursocholic Acid	0.393127	-0.224242	0.536688
Fatty Acid Metabolism (also BCAA Metabolism)	Ursocholic Acid	-0.807311	-0.224242	0.536688
Purine Metabolism. Guanine containing	Ursocholic Acid	-0.701199	-0.224242	0.536688
Vitamin B6 Metabolism	Ursocholic Acid	-0.224289	-0.224242	0.536688
Creatine Metabolism	Glycoursodeoxycholic Acid	-0.444707	-0.233333	0.551709
Hemoglobin and Porphyrin Metabolism	Glycoursodeoxycholic Acid	0.12133	-0.233333	0.551709
Fatty Acid Metabolism(Acyl Carnitine)	Glycochenodeoxycholic Acid	-0.356506	-0.236364	0.513898
Polyamine Metabolism	Glycochenodeoxycholic Acid	-0.101285	-0.236364	0.513898
Purine Metabolism. Adenine containing	Isolithocholic Acid	-0.209073	-0.236364	0.513898
Ascorbate and Aldarate Metabolism	Murocholic Acid	0.143832	-0.236364	0.513898
Sterol	5 Beta Cholanic Acid	-0.326221	-0.236364	0.513898
Urea cycle; Arginine and Proline Metabolism	Cholic Acid	-0.281955	-0.248485	0.491555
Fatty Acid. Dicarboxylate	Deoxycholic Acid	-0.294694	-0.248485	0.491555
Fructose. Mannose and Galactose Metabolism	Deoxycholic Acid	-0.360206	-0.248485	0.491555
Tryptophan Metabolism	Lithocholic Acid	-0.177376	-0.248485	0.491555
Purine Metabolism. Guanine containing	Murocholic Acid	-0.451705	-0.248485	0.491555
Steroid	12-Ketodeoxycholic	-0.511548	-0.248485	0.491555
Fructose. Mannose and Galactose Metabolism	5 Beta Cholanic Acid	-0.275968	-0.248485	0.491555
Glutamate Metabolism	Glycoursodeoxycholic Acid	-0.129173	-0.25	0.520635
Urea cycle; Arginine and Proline Metabolism	Glycoursodeoxycholic Acid	-0.277102	-0.25	0.520635
Benzoate Metabolism	Cholic Acid	-0.022435	-0.260606	0.469675
Methionine. Cysteine. SAM and Taurine Metabolism	Deoxycholic Acid	-0.0843631	-0.260606	0.469675
Carnitine Metabolism	Glycochenodeoxycholic Acid	-0.741054	-0.260606	0.469675
Long Chain Fatty Acid	Glycochenodeoxycholic Acid	-0.136548	-0.260606	0.469675
Phenylalanine and Tyrosine Metabolism	Isolithocholic Acid	-0.36021	-0.260606	0.469675
Fatty Acid Metabolism (also BCAA Metabolism)	Murocholic Acid	-0.733284	-0.260606	0.469675
Primary Bile Acid Metabolism	Ursocholic Acid	-0.605922	-0.260606	0.469675
Glycerolipid Metabolism	Glycoursodeoxycholic Acid	0.106863	-0.266667	0.493331
Benzoate Metabolism	Allolithocholic Acid	-0.347887	-0.266667	0.493331
Phospholipid Metabolism	Cholic Acid	-0.0226887	-0.272727	0.448272
Ketone Bodies	Deoxycholic Acid	-0.0420715	-0.272727	0.448272
Glutamate Metabolism	Glycochenodeoxycholic Acid	-0.164874	-0.272727	0.448272
Medium Chain Fatty Acid	Murocholic Acid	-0.439298	-0.272727	0.448272
Polyunsaturated Fatty Acid (n3 and n6)	Ursocholic Acid	-0.494968	-0.272727	0.448272
Ketone Bodies	5 Beta Cholanic Acid	-0.051396	-0.272727	0.448272
Polyamine Metabolism	Glycoursodeoxycholic Acid	-0.131764	-0.283333	0.462991
Inositol Metabolism	Allolithocholic Acid	-0.668072	-0.283333	0.462991
Chemical	Murocholic Acid	-0.446519	-0.284848	0.42736
Polyamine Metabolism	12-Ketodeoxycholic	-0.35185	-0.284848	0.42736
Chemical	5 Beta Cholanic Acid	-0.246727	-0.284848	0.42736
Phenylalanine and Tyrosine Metabolism	5 Beta Cholanic Acid	-0.169803	-0.284848	0.42736
Histidine Metabolism	Cholic Acid	-0.12263	-0.29697	0.40695
Sterol	Ursocholic Acid	0.0636256	-0.29697	0.40695
Long Chain Fatty Acid	Cholic Acid	-0.178865	-0.309091	0.387055
Nicotinate and Nicotinamide Metabolism	Glycochenodeoxycholic Acid	-0.162126	-0.309091	0.387055
Glutathione Metabolism	Murocholic Acid	0.0174358	-0.309091	0.387055
Chemical	Ursocholic Acid	-0.316706	-0.309091	0.387055
Fatty Acid. Dicarboxylate	5 Beta Cholanic Acid	-0.316671	-0.309091	0.387055
Medium Chain Fatty Acid	Allolithocholic Acid	-0.350123	-0.316667	0.41008
Gamma-glutamyl Amino Acid	Isolithocholic Acid	-0.288093	-0.321212	0.367684
Fatty Acid. Monohydroxy	Murocholic Acid	-0.514055	-0.321212	0.367684
Medium Chain Fatty Acid	Deoxycholic Acid	-0.401759	-0.333333	0.348846
Sterol	Deoxycholic Acid	-0.403362	-0.333333	0.348846
Primary Bile Acid Metabolism	Murocholic Acid	-0.389647	-0.333333	0.348846
Fatty Acid. Monohydroxy	Ursocholic Acid	-0.673268	-0.333333	0.348846
Inositol Metabolism	Ursocholic Acid	-0.300084	-0.333333	0.348846
Fatty Acid. Dicarboxylate	12-Ketodeoxycholic	-0.356374	-0.333333	0.348846
Xanthine Metabolism	12-Ketodeoxycholic	-0.264195	-0.333333	0.348846
Tocopherol Metabolism	Allolithocholic Acid	-0.29009	-0.333333	0.385323
Lysine Metabolism	Isolithocholic Acid	-0.219937	-0.345455	0.330549
Carnitine Metabolism	Glycoursodeoxycholic Acid	-0.745143	-0.35	0.358581
Nicotinate and Nicotinamide Metabolism	Glycoursodeoxycholic Acid	-0.141445	-0.35	0.358581
Carnitine Metabolism	Cholic Acid	-0.747543	-0.357576	0.3128
Polyamine Metabolism	Lithocholic Acid	-0.26547	-0.357576	0.3128
Polyunsaturated Fatty Acid (n3 and n6)	Murocholic Acid	-0.42934	-0.357576	0.3128
Glutathione Metabolism	Ursocholic Acid	-0.104629	-0.357576	0.3128
Ascorbate and Aldarate Metabolism	5 Beta Cholanic Acid	-0.274629	-0.357576	0.3128
Long Chain Fatty Acid	5 Beta Cholanic Acid	-0.113922	-0.357576	0.3128
Leucine. Isoleucine and Valine Metabolism	Allolithocholic Acid	-0.458295	-0.366667	0.33626
Vitamin B6 Metabolism	Cholic Acid	-0.145954	-0.369697	0.295604
Polyamine Metabolism	Deoxycholic Acid	-0.352626	-0.369697	0.295604
Fructose. Mannose and Galactose Metabolism	Ursocholic Acid	-0.136634	-0.369697	0.295604
Gamma-glutamyl Amino Acid	Ursocholic Acid	-0.574137	-0.369697	0.295604
Hemoglobin and Porphyrin Metabolism	12-Ketodeoxycholic	-0.444864	-0.369697	0.295604
Xanthine Metabolism	5 Beta Cholanic Acid	-0.311228	-0.369697	0.295604
Gamma-glutamyl Amino Acid	Cholic Acid	-0.542553	-0.381818	0.278965
Sphingolipid Metabolism	Deoxycholic Acid	-0.555632	-0.381818	0.278965
Tocopherol Metabolism	Murocholic Acid	-0.333688	-0.381818	0.278965
Histidine Metabolism	Ursocholic Acid	-0.39477	-0.381818	0.278965
Fatty Acid Metabolism (also BCAA Metabolism)	Glycoursodeoxycholic Acid	-0.658385	-0.383333	0.3125
Fatty Acid. Dicarboxylate	Glycoursodeoxycholic Acid	0.0789936	-0.383333	0.3125
Fructose. Mannose and Galactose Metabolism	Glycoursodeoxycholic Acid	-0.102567	-0.383333	0.3125
Glutathione Metabolism	Glycoursodeoxycholic Acid	-0.181991	-0.383333	0.3125
Long Chain Fatty Acid	Deoxycholic Acid	-0.203035	-0.393939	0.262887
Phospholipid Metabolism	Lithocholic Acid	-0.349571	-0.393939	0.262887
Ketone Bodies	Isolithocholic Acid	-0.0150143	-0.393939	0.262887
Gamma-glutamyl Amino Acid	Murocholic Acid	-0.304785	-0.393939	0.262887
Glycerolipid Metabolism	12-Ketodeoxycholic	-0.39499	-0.393939	0.262887
Sterol	12-Ketodeoxycholic	-0.600833	-0.393939	0.262887
Steroid	Allolithocholic Acid	-0.35742	-0.4	0.291193
Polyamine Metabolism	Isolithocholic Acid	-0.263871	-0.406061	0.247371
Glycerolipid Metabolism	Ursocholic Acid	-0.131456	-0.406061	0.247371
Glutamate Metabolism	12-Ketodeoxycholic	-0.338018	-0.406061	0.247371
Methionine. Cysteine. SAM and Taurine Metabolism	Glycoursodeoxycholic Acid	0.160916	-0.416667	0.269582
Hemoglobin and Porphyrin Metabolism	Deoxycholic Acid	-0.451949	-0.418182	0.232418
Phospholipid Metabolism	Glycochenodeoxycholic Acid	-0.0220576	-0.418182	0.232418
Glutathione Metabolism	Glycochenodeoxycholic Acid	-0.199202	-0.442424	0.204201
Primary Bile Acid Metabolism	Glycochenodeoxycholic Acid	-0.642875	-0.442424	0.204201
Purine Metabolism. Adenine containing	12-Ketodeoxycholic	-0.418969	-0.442424	0.204201
Primary Bile Acid Metabolism	Glycoursodeoxycholic Acid	-0.667004	-0.45	0.229817
Fatty Acid Metabolism (also BCAA Metabolism)	Cholic Acid	-0.707946	-0.454545	0.190932
Purine Metabolism. Adenine containing	Lithocholic Acid	-0.309178	-0.454545	0.190932
Urea cycle; Arginine and Proline Metabolism	Ursocholic Acid	-0.393048	-0.454545	0.190932
Sphingolipid Metabolism	5 Beta Cholanic Acid	-0.498373	-0.454545	0.190932
Chemical	Deoxycholic Acid	-0.411288	-0.466667	0.178219
Phenylalanine and Tyrosine Metabolism	Deoxycholic Acid	-0.425068	-0.466667	0.178219
Fatty Acid. Monohydroxy	Glycochenodeoxycholic Acid	-0.536645	-0.466667	0.178219
Urea cycle; Arginine and Proline Metabolism	Glycochenodeoxycholic Acid	-0.244717	-0.466667	0.178219
Glycerolipid Metabolism	Murocholic Acid	-0.34823	-0.466667	0.178219
Fatty Acid Metabolism(Acyl Carnitine)	Ursocholic Acid	-0.61435	-0.466667	0.178219
Gamma-glutamyl Amino Acid	12-Ketodeoxycholic	-0.456074	-0.466667	0.178219
Glutathione Metabolism	12-Ketodeoxycholic	-0.275845	-0.466667	0.178219
Chemical	Glycoursodeoxycholic Acid	-0.152462	-0.466667	0.212522
Pantothenate and CoA Metabolism	Cholic Acid	-0.0528298	-0.478788	0.166058
Gamma-glutamyl Amino Acid	Deoxycholic Acid	-0.496785	-0.478788	0.166058
Xanthine Metabolism	Deoxycholic Acid	-0.365187	-0.478788	0.166058
Phenylalanine and Tyrosine Metabolism	Glycochenodeoxycholic Acid	-0.368269	-0.478788	0.166058
Hemoglobin and Porphyrin Metabolism	Isolithocholic Acid	-0.575775	-0.478788	0.166058
Urea cycle; Arginine and Proline Metabolism	Murocholic Acid	-0.450278	-0.490909	0.154443
Hemoglobin and Porphyrin Metabolism	5 Beta Cholanic Acid	-0.419777	-0.490909	0.154443
Pyrimidine Metabolism. Uracil containing	Allolithocholic Acid	-0.24133	-0.5	0.177662
Primary Bile Acid Metabolism	Cholic Acid	-0.661588	-0.50303	0.143367
Ascorbate and Aldarate Metabolism	Deoxycholic Acid	-0.434573	-0.50303	0.143367
Fatty Acid Metabolism(Acyl Carnitine)	Murocholic Acid	-0.645814	-0.50303	0.143367
Ascorbate and Aldarate Metabolism	12-Ketodeoxycholic	-0.496023	-0.50303	0.143367
Gamma-glutamyl Amino Acid	5 Beta Cholanic Acid	-0.432783	-0.515152	0.132823
Fatty Acid Metabolism(Acyl Carnitine)	Glycoursodeoxycholic Acid	-0.373435	-0.516667	0.1618
Fructose. Mannose and Galactose Metabolism	Murocholic Acid	-0.139491	-0.527273	0.122803
Purine Metabolism. Guanine containing	Glycoursodeoxycholic Acid	-0.718731	-0.533333	0.147525
Creatine Metabolism	Cholic Acid	-0.477547	-0.539394	0.113298
Nicotinate and Nicotinamide Metabolism	Cholic Acid	-0.231584	-0.539394	0.113298
Phenylalanine and Tyrosine Metabolism	Lithocholic Acid	-0.570239	-0.539394	0.113298
Medium Chain Fatty Acid	Glycoursodeoxycholic Acid	-0.0133188	-0.55	0.132777
Polyamine Metabolism	Murocholic Acid	-0.391802	-0.551515	0.104298
Gamma-glutamyl Amino Acid	Glycochenodeoxycholic Acid	-0.564457	-0.563636	0.0957916
Polyamine Metabolism	Ursocholic Acid	-0.310179	-0.575758	0.087768
Secondary Bile Acid Metabolism	Allolithocholic Acid	-0.739634	-0.583333	0.107997
Fatty Acid. Monohydroxy	Cholic Acid	-0.560409	-0.587879	0.0802151
Inositol Metabolism	Murocholic Acid	-0.279154	-0.587879	0.0802151
Phenylalanine and Tyrosine Metabolism	Ursocholic Acid	-0.373337	-0.587879	0.0802151
Glutamate Metabolism	Deoxycholic Acid	-0.628691	-0.6	0.0731199
Glutathione Metabolism	Deoxycholic Acid	-0.47217	-0.6	0.0731199
Fructose. Mannose and Galactose Metabolism	12-Ketodeoxycholic	-0.455675	-0.6	0.0731199
Fatty Acid. Monohydroxy	Deoxycholic Acid	-0.577128	-0.612121	0.0664691
Fatty Acid. Monohydroxy	5 Beta Cholanic Acid	-0.538308	-0.612121	0.0664691
Inositol Metabolism	Glycoursodeoxycholic Acid	-0.363917	-0.616667	0.0857253
Phenylalanine and Tyrosine Metabolism	Glycoursodeoxycholic Acid	-0.49326	-0.616667	0.0857253
Lysine Metabolism	12-Ketodeoxycholic	-0.444272	-0.624242	0.060249
Xanthine Metabolism	Isolithocholic Acid	-0.723984	-0.636364	0.0544451
Tocopherol Metabolism	Ursocholic Acid	-0.566347	-0.636364	0.0544451
Ascorbate and Aldarate Metabolism	Isolithocholic Acid	-0.786004	-0.648485	0.0490426
Phenylalanine and Tyrosine Metabolism	Murocholic Acid	-0.30433	-0.648485	0.0490426
Purine Metabolism. Guanine containing	Glycochenodeoxycholic Acid	-0.617782	-0.660606	0.0440266
Glutathione Metabolism	5 Beta Cholanic Acid	-0.394306	-0.672727	0.0393814
Polyunsaturated Fatty Acid (n3 and n6)	Glycoursodeoxycholic Acid	-0.394623	-0.683333	0.0503197
Long Chain Fatty Acid	Glycoursodeoxycholic Acid	-0.136644	-0.7	0.043254
Ascorbate and Aldarate Metabolism	Lithocholic Acid	-0.845984	-0.709091	0.0275141
Glutamate Metabolism	5 Beta Cholanic Acid	-0.614135	-0.721212	0.0241946
Purine Metabolism. Guanine containing	Cholic Acid	-0.683365	-0.757576	0.0159208
Xanthine Metabolism	Lithocholic Acid	-0.758515	-0.781818	0.0116513
Sphingolipid Metabolism	12-Ketodeoxycholic	-0.854459	-0.793939	0.00984414
Fatty Acid. Monohydroxy	Glycoursodeoxycholic Acid	-0.567527	-0.85	0.00607363
Gamma-glutamyl Amino Acid	Glycoursodeoxycholic Acid	-0.599644	-0.866667	0.00450838

## Sheet: Bile Acid vs. RNASeq
Additional file 2: Table S4. Fecal Bile Acid-Adipose Transcriptomic Pathway Correlations
Fecal Bile Acid	Adipose Transcriptomic Pathway	correlation.pearson	Spearman Correlation Coefficient (R )	p.value
12-Ketodeoxycholic	RECEPTOR_SIGNALING_PROTEIN_SERINE_THREONINE_KINASE_ACTIVITY	0.408591	0.757576	0.0159208
12-Ketodeoxycholic	CELL_CORTEX	0.59983	0.69697	0.0311411
5 Beta Cholanic Acid	CELL_CORTEX	0.739139	0.684848	0.0350915
Deoxycholic Acid	CELL_CORTEX	0.713418	0.660606	0.0440266
5 Beta Cholanic Acid	STEROID_HORMONE_RECEPTOR_ACTIVITY	0.455317	0.648485	0.0490426
Glycochenodeoxycholic Acid	CELL_CORTEX	0.301823	0.636364	0.0544451
Isolithocholic Acid	CELL_CORTEX	0.669123	0.624242	0.060249
12-Ketodeoxycholic	RESPONSE_TO_CARBOHYDRATE_STIMULUS	0.496803	0.624242	0.060249
12-Ketodeoxycholic	JNK_CASCADE	0.600671	0.624242	0.060249
12-Ketodeoxycholic	STRESS_ACTIVATED_PROTEIN_KINASE_SIGNALING_PATHWAY	0.600671	0.624242	0.060249
Glycoursodeoxycholic Acid	CELL_CORTEX	0.246804	0.616667	0.0857253
Deoxycholic Acid	STEROID_HORMONE_RECEPTOR_ACTIVITY	0.407068	0.612121	0.0664691
Glycoursodeoxycholic Acid	RESPONSE_TO_DNA_DAMAGE_STIMULUS	0.0656103	0.566667	0.120574
12-Ketodeoxycholic	STEROID_HORMONE_RECEPTOR_ACTIVITY	0.564929	0.551515	0.104298
Glycoursodeoxycholic Acid	STEROID_HORMONE_RECEPTOR_ACTIVITY	-0.476616	0.516667	0.1618
Isolithocholic Acid	RESPONSE_TO_CARBOHYDRATE_STIMULUS	0.416825	0.515152	0.132823
12-Ketodeoxycholic	MESODERM_DEVELOPMENT	0.307951	0.515152	0.132823
5 Beta Cholanic Acid	GLYCOPROTEIN_BIOSYNTHETIC_PROCESS	0.478876	0.515152	0.132823
Ursocholic Acid	CHLORIDE_CHANNEL_ACTIVITY	0.239684	0.490909	0.154443
Deoxycholic Acid	COENZYME_BINDING	0.333254	0.490909	0.154443
Murocholic Acid	COENZYME_BINDING	0.438146	0.490909	0.154443
Cholic Acid	RESPONSE_TO_DNA_DAMAGE_STIMULUS	0.130145	0.478788	0.166058
Lithocholic Acid	SENSORY_ORGAN_DEVELOPMENT	0.416639	0.466667	0.178219
Isolithocholic Acid	SENSORY_ORGAN_DEVELOPMENT	0.490495	0.466667	0.178219
Ursocholic Acid	COENZYME_BINDING	0.00817652	0.454545	0.190932
12-Ketodeoxycholic	GLYCOPROTEIN_BIOSYNTHETIC_PROCESS	0.18718	0.430303	0.218028
Glycoursodeoxycholic Acid	COENZYME_BINDING	-0.349687	0.416667	0.269582
Deoxycholic Acid	GLYCOPROTEIN_BIOSYNTHETIC_PROCESS	0.328102	0.406061	0.247371
Glycochenodeoxycholic Acid	CHLORIDE_CHANNEL_ACTIVITY	0.405799	0.406061	0.247371
Cholic Acid	CELL_CORTEX	0.234308	0.393939	0.262887
Ursocholic Acid	CELL_CORTEX	0.190927	0.393939	0.262887
Deoxycholic Acid	SENSORY_ORGAN_DEVELOPMENT	0.346885	0.393939	0.262887
Murocholic Acid	CHLORIDE_CHANNEL_ACTIVITY	0.0308526	0.393939	0.262887
Murocholic Acid	CELL_CORTEX	-0.0665606	0.381818	0.278965
Murocholic Acid	RESPONSE_TO_DNA_DAMAGE_STIMULUS	0.437001	0.369697	0.295604
5 Beta Cholanic Acid	COENZYME_BINDING	0.275321	0.345455	0.330549
5 Beta Cholanic Acid	SENSORY_ORGAN_DEVELOPMENT	0.364203	0.333333	0.348846
Glycochenodeoxycholic Acid	RESPONSE_TO_DNA_DAMAGE_STIMULUS	0.0463268	0.321212	0.367684
12-Ketodeoxycholic	NUCLEOPLASM	0.251958	0.309091	0.387055
Glycoursodeoxycholic Acid	RESPONSE_TO_CARBOHYDRATE_STIMULUS	0.189385	0.3	0.436624
Lithocholic Acid	RESPONSE_TO_CARBOHYDRATE_STIMULUS	0.233958	0.29697	0.40695
5 Beta Cholanic Acid	NUCLEOPLASM	0.34092	0.284848	0.42736
12-Ketodeoxycholic	SENSORY_ORGAN_DEVELOPMENT	0.174777	0.284848	0.42736
Glycoursodeoxycholic Acid	GLYCOPROTEIN_BIOSYNTHETIC_PROCESS	-0.257452	0.283333	0.462991
Lithocholic Acid	PROTEIN_PHOSPHATASE_TYPE_2A_REGULATOR_ACTIVITY	0.112865	0.272727	0.448272
Glycochenodeoxycholic Acid	ANION_CHANNEL_ACTIVITY	0.356887	0.272727	0.448272
Ursocholic Acid	ANION_CHANNEL_ACTIVITY	0.195415	0.272727	0.448272
Glycoursodeoxycholic Acid	JNK_CASCADE	-0.181625	0.25	0.520635
Glycoursodeoxycholic Acid	STRESS_ACTIVATED_PROTEIN_KINASE_SIGNALING_PATHWAY	-0.181625	0.25	0.520635
Lithocholic Acid	CELL_CORTEX	0.490678	0.248485	0.491555
Ursocholic Acid	PDZ_DOMAIN_BINDING	-0.0599868	0.248485	0.491555
5 Beta Cholanic Acid	RECEPTOR_SIGNALING_PROTEIN_SERINE_THREONINE_KINASE_ACTIVITY	-0.0265026	0.236364	0.513898
Glycoursodeoxycholic Acid	EPITHELIAL_TO_MESENCHYMAL_TRANSITION	-0.142278	0.233333	0.551709
5 Beta Cholanic Acid	RESPONSE_TO_CARBOHYDRATE_STIMULUS	0.362905	0.224242	0.536688
Cholic Acid	STEROID_HORMONE_RECEPTOR_ACTIVITY	-0.328323	0.224242	0.536688
Glycochenodeoxycholic Acid	STEROID_HORMONE_RECEPTOR_ACTIVITY	-0.400289	0.224242	0.536688
Isolithocholic Acid	STEROID_HORMONE_RECEPTOR_ACTIVITY	0.0140657	0.224242	0.536688
Isolithocholic Acid	PDZ_DOMAIN_BINDING	0.177359	0.224242	0.536688
Glycoursodeoxycholic Acid	SENSORY_ORGAN_DEVELOPMENT	-0.31802	0.216667	0.580941
Deoxycholic Acid	RESPONSE_TO_CARBOHYDRATE_STIMULUS	0.346102	0.212121	0.559908
Murocholic Acid	MESODERM_DEVELOPMENT	-0.00403799	0.212121	0.559908
Deoxycholic Acid	JNK_CASCADE	0.204444	0.212121	0.559908
Isolithocholic Acid	GLYCOPROTEIN_BIOSYNTHETIC_PROCESS	0.229403	0.212121	0.559908
Deoxycholic Acid	STRESS_ACTIVATED_PROTEIN_KINASE_SIGNALING_PATHWAY	0.204444	0.212121	0.559908
Cholic Acid	COENZYME_BINDING	-0.297208	0.212121	0.559908
Glycochenodeoxycholic Acid	COENZYME_BINDING	-0.363121	0.212121	0.559908
Glycoursodeoxycholic Acid	CHLORIDE_CHANNEL_ACTIVITY	0.436785	0.2	0.613404
Murocholic Acid	JNK_CASCADE	0.224175	0.2	0.583541
Murocholic Acid	STRESS_ACTIVATED_PROTEIN_KINASE_SIGNALING_PATHWAY	0.224175	0.2	0.583541
Murocholic Acid	ANION_CHANNEL_ACTIVITY	-0.000211093	0.2	0.583541
Isolithocholic Acid	PROTEIN_AMINO_ACID_N_LINKED_GLYCOSYLATION	0.0578777	0.187879	0.607567
Ursocholic Acid	JNK_CASCADE	0.0622963	0.187879	0.607567
5 Beta Cholanic Acid	JNK_CASCADE	0.16447	0.187879	0.607567
Ursocholic Acid	STRESS_ACTIVATED_PROTEIN_KINASE_SIGNALING_PATHWAY	0.0622963	0.187879	0.607567
5 Beta Cholanic Acid	STRESS_ACTIVATED_PROTEIN_KINASE_SIGNALING_PATHWAY	0.16447	0.187879	0.607567
Isolithocholic Acid	RECEPTOR_SIGNALING_PROTEIN_SERINE_THREONINE_KINASE_ACTIVITY	-0.263069	0.187879	0.607567
Ursocholic Acid	MESODERM_DEVELOPMENT	0.075293	0.175758	0.631967
Glycoursodeoxycholic Acid	EMBRYONIC_MORPHOGENESIS	-0.157925	0.166667	0.677745
Allolithocholic Acid	PDZ_DOMAIN_BINDING	-0.0647239	0.166667	0.677745
Deoxycholic Acid	EPITHELIAL_TO_MESENCHYMAL_TRANSITION	0.156372	0.151515	0.681808
Deoxycholic Acid	RECEPTOR_SIGNALING_PROTEIN_SERINE_THREONINE_KINASE_ACTIVITY	-0.0560799	0.151515	0.681808
Murocholic Acid	STEROID_HORMONE_RECEPTOR_ACTIVITY	0.342551	0.151515	0.681808
Lithocholic Acid	COENZYME_BINDING	0.116028	0.151515	0.681808
12-Ketodeoxycholic	COENZYME_BINDING	0.222928	0.151515	0.681808
Glycoursodeoxycholic Acid	PROTEIN_AMINO_ACID_N_LINKED_GLYCOSYLATION	-0.341511	0.15	0.708069
12-Ketodeoxycholic	PROTEIN_AMINO_ACID_N_LINKED_GLYCOSYLATION	0.0996982	0.139394	0.707204
Isolithocholic Acid	JNK_CASCADE	-0.024031	0.139394	0.707204
Isolithocholic Acid	STRESS_ACTIVATED_PROTEIN_KINASE_SIGNALING_PATHWAY	-0.024031	0.139394	0.707204
Allolithocholic Acid	CHLORIDE_CHANNEL_ACTIVITY	0.279219	0.133333	0.743541
Cholic Acid	EMBRYONIC_MORPHOGENESIS	-0.124249	0.127273	0.732887
Cholic Acid	CHLORIDE_CHANNEL_ACTIVITY	0.33216	0.127273	0.732887
Lithocholic Acid	CHLORIDE_CHANNEL_ACTIVITY	0.418074	0.127273	0.732887
Glycoursodeoxycholic Acid	ANION_CHANNEL_ACTIVITY	0.37116	0.116667	0.775628
Glycochenodeoxycholic Acid	GLYCOPROTEIN_BIOSYNTHETIC_PROCESS	-0.167916	0.115152	0.758833
5 Beta Cholanic Acid	RESPONSE_TO_DNA_DAMAGE_STIMULUS	0.0984357	0.115152	0.758833
Cholic Acid	NUCLEOPLASM	-0.274428	0.10303	0.785018
Deoxycholic Acid	NUCLEOPLASM	0.160046	0.10303	0.785018
Cholic Acid	GLYCOPROTEIN_BIOSYNTHETIC_PROCESS	-0.191674	0.10303	0.785018
12-Ketodeoxycholic	MAP_KINASE_ACTIVITY	-0.0348512	0.10303	0.785018
Glycochenodeoxycholic Acid	PDZ_DOMAIN_BINDING	0.0653357	0.10303	0.785018
12-Ketodeoxycholic	PDZ_DOMAIN_BINDING	0.0956397	0.10303	0.785018
Glycoursodeoxycholic Acid	MESODERM_DEVELOPMENT	0.035217	0.1	0.809981
Cholic Acid	MESODERM_DEVELOPMENT	0.0887401	0.0909091	0.811417
Ursocholic Acid	STEROID_HORMONE_RECEPTOR_ACTIVITY	-0.0215777	0.0909091	0.811417
Lithocholic Acid	PROTEIN_AMINO_ACID_N_LINKED_GLYCOSYLATION	-0.0450017	0.0787879	0.838004
Ursocholic Acid	RESPONSE_TO_DNA_DAMAGE_STIMULUS	0.26024	0.0787879	0.838004
Murocholic Acid	EPITHELIAL_TO_MESENCHYMAL_TRANSITION	0.402924	0.0666667	0.864754
Allolithocholic Acid	EPITHELIAL_TO_MESENCHYMAL_TRANSITION	0.0976867	0.0666667	0.880093
12-Ketodeoxycholic	EPITHELIAL_TO_MESENCHYMAL_TRANSITION	0.189197	0.0666667	0.864754
5 Beta Cholanic Acid	MESODERM_DEVELOPMENT	0.0412751	0.0666667	0.864754
Lithocholic Acid	RECEPTOR_SIGNALING_PROTEIN_SERINE_THREONINE_KINASE_ACTIVITY	-0.319744	0.0666667	0.864754
Glycochenodeoxycholic Acid	RESPONSE_TO_CARBOHYDRATE_STIMULUS	0.222247	0.0545455	0.891639
Lithocholic Acid	PDZ_DOMAIN_BINDING	0.108608	0.0545455	0.891639
Isolithocholic Acid	COENZYME_BINDING	0.015445	0.0545455	0.891639
Glycochenodeoxycholic Acid	MESODERM_DEVELOPMENT	0.0462545	0.0424242	0.918633
Lithocholic Acid	GLYCOPROTEIN_BIOSYNTHETIC_PROCESS	0.0913841	0.0424242	0.918633
Deoxycholic Acid	RESPONSE_TO_DNA_DAMAGE_STIMULUS	0.0613251	0.0424242	0.918633
5 Beta Cholanic Acid	PDZ_DOMAIN_BINDING	0.0150686	0.0424242	0.918633
Deoxycholic Acid	PROTEIN_AMINO_ACID_N_LINKED_GLYCOSYLATION	0.0443014	0.0181818	0.972841
Isolithocholic Acid	MESODERM_DEVELOPMENT	-0.236634	0.0181818	0.972841
Isolithocholic Acid	CHLORIDE_CHANNEL_ACTIVITY	0.295848	0.0181818	0.972841
Glycoursodeoxycholic Acid	PROTEIN_PHOSPHATASE_TYPE_2A_REGULATOR_ACTIVITY	-0.217811	0.0166667	0.98157
Allolithocholic Acid	PROTEIN_PHOSPHATASE_TYPE_2A_REGULATOR_ACTIVITY	0.205249	0.0166667	0.98157
5 Beta Cholanic Acid	EPITHELIAL_TO_MESENCHYMAL_TRANSITION	0.140447	0.00606061	1
Deoxycholic Acid	EMBRYONIC_MORPHOGENESIS	0.113488	0.00606061	1
5 Beta Cholanic Acid	MAP_KINASE_ACTIVITY	-0.176008	0.00606061	1
Cholic Acid	ANION_CHANNEL_ACTIVITY	0.291033	0.00606061	1
Lithocholic Acid	ANION_CHANNEL_ACTIVITY	0.331778	0.00606061	1
Allolithocholic Acid	ANION_CHANNEL_ACTIVITY	0.281203	0	1
5 Beta Cholanic Acid	PROTEIN_AMINO_ACID_N_LINKED_GLYCOSYLATION	0.105976	-0.00606061	1
Murocholic Acid	RESPONSE_TO_CARBOHYDRATE_STIMULUS	-0.256309	-0.00606061	1
Isolithocholic Acid	ANION_CHANNEL_ACTIVITY	0.222091	-0.00606061	1
Allolithocholic Acid	PROTEIN_AMINO_ACID_N_LINKED_GLYCOSYLATION	-0.0222039	-0.0166667	0.98157
Cholic Acid	EPITHELIAL_TO_MESENCHYMAL_TRANSITION	-0.0870967	-0.0181818	0.972841
12-Ketodeoxycholic	RESPONSE_TO_DNA_DAMAGE_STIMULUS	0.0613217	-0.0181818	0.972841
Glycochenodeoxycholic Acid	SENSORY_ORGAN_DEVELOPMENT	-0.28923	-0.0181818	0.972841
Allolithocholic Acid	EMBRYONIC_MORPHOGENESIS	0.0842662	-0.0333333	0.948391
Ursocholic Acid	EPITHELIAL_TO_MESENCHYMAL_TRANSITION	0.1179	-0.0424242	0.918633
Cholic Acid	PDZ_DOMAIN_BINDING	0.00430526	-0.0424242	0.918633
Deoxycholic Acid	PDZ_DOMAIN_BINDING	0.00170212	-0.0424242	0.918633
5 Beta Cholanic Acid	EMBRYONIC_MORPHOGENESIS	0.181979	-0.0545455	0.891639
Deoxycholic Acid	MESODERM_DEVELOPMENT	-0.0425177	-0.0666667	0.864754
Allolithocholic Acid	MAP_KINASE_ACTIVITY	-0.142782	-0.0666667	0.880093
Deoxycholic Acid	PROTEIN_PHOSPHATASE_TYPE_2A_REGULATOR_ACTIVITY	-0.0243798	-0.0787879	0.838004
12-Ketodeoxycholic	PROTEIN_PHOSPHATASE_TYPE_2A_REGULATOR_ACTIVITY	-0.0501732	-0.0787879	0.838004
Deoxycholic Acid	MAP_KINASE_ACTIVITY	-0.243564	-0.10303	0.785018
Murocholic Acid	PROTEIN_PHOSPHATASE_TYPE_2A_REGULATOR_ACTIVITY	-0.201032	-0.10303	0.785018
Murocholic Acid	PDZ_DOMAIN_BINDING	-0.26712	-0.10303	0.785018
Cholic Acid	JNK_CASCADE	-0.114857	-0.115152	0.758833
Lithocholic Acid	JNK_CASCADE	-0.122933	-0.115152	0.758833
Cholic Acid	STRESS_ACTIVATED_PROTEIN_KINASE_SIGNALING_PATHWAY	-0.114857	-0.115152	0.758833
Lithocholic Acid	STRESS_ACTIVATED_PROTEIN_KINASE_SIGNALING_PATHWAY	-0.122933	-0.115152	0.758833
Lithocholic Acid	STEROID_HORMONE_RECEPTOR_ACTIVITY	-0.112077	-0.115152	0.758833
Cholic Acid	RESPONSE_TO_CARBOHYDRATE_STIMULUS	0.172866	-0.127273	0.732887
Lithocholic Acid	MESODERM_DEVELOPMENT	-0.273342	-0.127273	0.732887
Glycoursodeoxycholic Acid	NUCLEOPLASM	-0.401215	-0.133333	0.743541
Allolithocholic Acid	COENZYME_BINDING	-0.207247	-0.133333	0.743541
Isolithocholic Acid	NUCLEOPLASM	-0.152637	-0.139394	0.707204
Isolithocholic Acid	PROTEIN_PHOSPHATASE_TYPE_2A_REGULATOR_ACTIVITY	-0.0347603	-0.139394	0.707204
Ursocholic Acid	RESPONSE_TO_CARBOHYDRATE_STIMULUS	0.0201355	-0.151515	0.681808
5 Beta Cholanic Acid	ANION_CHANNEL_ACTIVITY	-0.268279	-0.151515	0.681808
Deoxycholic Acid	CHLORIDE_CHANNEL_ACTIVITY	-0.0429311	-0.151515	0.681808
Glycochenodeoxycholic Acid	NUCLEOPLASM	-0.340043	-0.163636	0.656721
Lithocholic Acid	EPITHELIAL_TO_MESENCHYMAL_TRANSITION	-0.238557	-0.163636	0.656721
Isolithocholic Acid	EPITHELIAL_TO_MESENCHYMAL_TRANSITION	-0.17699	-0.175758	0.631967
Lithocholic Acid	EMBRYONIC_MORPHOGENESIS	-0.142399	-0.175758	0.631967
5 Beta Cholanic Acid	PROTEIN_PHOSPHATASE_TYPE_2A_REGULATOR_ACTIVITY	-0.129442	-0.175758	0.631967
Deoxycholic Acid	ANION_CHANNEL_ACTIVITY	-0.148198	-0.187879	0.607567
5 Beta Cholanic Acid	CHLORIDE_CHANNEL_ACTIVITY	-0.17672	-0.187879	0.607567
Allolithocholic Acid	JNK_CASCADE	-0.111098	-0.2	0.613404
Allolithocholic Acid	STRESS_ACTIVATED_PROTEIN_KINASE_SIGNALING_PATHWAY	-0.111098	-0.2	0.613404
Glycochenodeoxycholic Acid	JNK_CASCADE	-0.174227	-0.212121	0.559908
Glycochenodeoxycholic Acid	EMBRYONIC_MORPHOGENESIS	-0.170437	-0.212121	0.559908
Glycochenodeoxycholic Acid	STRESS_ACTIVATED_PROTEIN_KINASE_SIGNALING_PATHWAY	-0.174227	-0.212121	0.559908
Murocholic Acid	SENSORY_ORGAN_DEVELOPMENT	-0.29062	-0.212121	0.559908
12-Ketodeoxycholic	ANION_CHANNEL_ACTIVITY	-0.308839	-0.212121	0.559908
Allolithocholic Acid	RESPONSE_TO_CARBOHYDRATE_STIMULUS	-0.116922	-0.216667	0.580941
Cholic Acid	SENSORY_ORGAN_DEVELOPMENT	-0.337332	-0.224242	0.536688
Allolithocholic Acid	SENSORY_ORGAN_DEVELOPMENT	-0.0584428	-0.233333	0.551709
Isolithocholic Acid	EMBRYONIC_MORPHOGENESIS	-0.0573616	-0.236364	0.513898
Murocholic Acid	GLYCOPROTEIN_BIOSYNTHETIC_PROCESS	-0.292604	-0.248485	0.491555
Murocholic Acid	EMBRYONIC_MORPHOGENESIS	0.0577813	-0.260606	0.469675
Allolithocholic Acid	RECEPTOR_SIGNALING_PROTEIN_SERINE_THREONINE_KINASE_ACTIVITY	-0.185865	-0.266667	0.493331
12-Ketodeoxycholic	EMBRYONIC_MORPHOGENESIS	-0.0365111	-0.272727	0.448272
Lithocholic Acid	RESPONSE_TO_DNA_DAMAGE_STIMULUS	-0.116267	-0.29697	0.40695
Isolithocholic Acid	RESPONSE_TO_DNA_DAMAGE_STIMULUS	-0.146514	-0.29697	0.40695
Cholic Acid	PROTEIN_AMINO_ACID_N_LINKED_GLYCOSYLATION	-0.291591	-0.321212	0.367684
12-Ketodeoxycholic	CHLORIDE_CHANNEL_ACTIVITY	-0.312525	-0.321212	0.367684
Lithocholic Acid	NUCLEOPLASM	-0.246995	-0.333333	0.348846
Glycochenodeoxycholic Acid	PROTEIN_AMINO_ACID_N_LINKED_GLYCOSYLATION	-0.319706	-0.345455	0.330549
Glycochenodeoxycholic Acid	EPITHELIAL_TO_MESENCHYMAL_TRANSITION	-0.178215	-0.345455	0.330549
Lithocholic Acid	MAP_KINASE_ACTIVITY	-0.579159	-0.345455	0.330549
Ursocholic Acid	RECEPTOR_SIGNALING_PROTEIN_SERINE_THREONINE_KINASE_ACTIVITY	-0.283752	-0.345455	0.330549
Glycoursodeoxycholic Acid	RECEPTOR_SIGNALING_PROTEIN_SERINE_THREONINE_KINASE_ACTIVITY	-0.249771	-0.35	0.358581
Murocholic Acid	PROTEIN_AMINO_ACID_N_LINKED_GLYCOSYLATION	-0.048996	-0.357576	0.3128
Murocholic Acid	NUCLEOPLASM	0.0211335	-0.369697	0.295604
Ursocholic Acid	PROTEIN_PHOSPHATASE_TYPE_2A_REGULATOR_ACTIVITY	-0.338373	-0.369697	0.295604
Glycochenodeoxycholic Acid	PROTEIN_PHOSPHATASE_TYPE_2A_REGULATOR_ACTIVITY	-0.255269	-0.381818	0.278965
Murocholic Acid	RECEPTOR_SIGNALING_PROTEIN_SERINE_THREONINE_KINASE_ACTIVITY	-0.348527	-0.393939	0.262887
Cholic Acid	MAP_KINASE_ACTIVITY	-0.282416	-0.418182	0.232418
Ursocholic Acid	MAP_KINASE_ACTIVITY	-0.345257	-0.418182	0.232418
Allolithocholic Acid	CELL_CORTEX	-0.482668	-0.433333	0.249917
Cholic Acid	PROTEIN_PHOSPHATASE_TYPE_2A_REGULATOR_ACTIVITY	-0.281322	-0.454545	0.190932
Ursocholic Acid	NUCLEOPLASM	-0.195348	-0.478788	0.166058
Allolithocholic Acid	MESODERM_DEVELOPMENT	-0.357199	-0.483333	0.1938
Glycoursodeoxycholic Acid	PDZ_DOMAIN_BINDING	0.0173821	-0.483333	0.1938
Ursocholic Acid	GLYCOPROTEIN_BIOSYNTHETIC_PROCESS	-0.298167	-0.490909	0.154443
Ursocholic Acid	SENSORY_ORGAN_DEVELOPMENT	-0.404841	-0.50303	0.143367
Isolithocholic Acid	MAP_KINASE_ACTIVITY	-0.635783	-0.50303	0.143367
Glycochenodeoxycholic Acid	RECEPTOR_SIGNALING_PROTEIN_SERINE_THREONINE_KINASE_ACTIVITY	-0.205646	-0.527273	0.122803
Ursocholic Acid	EMBRYONIC_MORPHOGENESIS	-0.113459	-0.539394	0.113298
Murocholic Acid	MAP_KINASE_ACTIVITY	-0.311971	-0.563636	0.0957916
Cholic Acid	RECEPTOR_SIGNALING_PROTEIN_SERINE_THREONINE_KINASE_ACTIVITY	-0.210328	-0.575758	0.087768
Allolithocholic Acid	NUCLEOPLASM	-0.560967	-0.6	0.0967978
Glycoursodeoxycholic Acid	MAP_KINASE_ACTIVITY	-0.278195	-0.6	0.0967978
Allolithocholic Acid	GLYCOPROTEIN_BIOSYNTHETIC_PROCESS	-0.411699	-0.616667	0.0857253
Ursocholic Acid	PROTEIN_AMINO_ACID_N_LINKED_GLYCOSYLATION	-0.260611	-0.624242	0.060249
Allolithocholic Acid	RESPONSE_TO_DNA_DAMAGE_STIMULUS	-0.235626	-0.633333	0.0760362
Glycochenodeoxycholic Acid	MAP_KINASE_ACTIVITY	-0.296837	-0.660606	0.0440266
Allolithocholic Acid	STEROID_HORMONE_RECEPTOR_ACTIVITY	-0.520434	-0.683333	0.0503197

## Sheet: Microbiota vs. RNASeq
Additional file 2: Table S5. Fecal Microbiota-Adipose Transcriptomic Pathway Correlations
Fecal Microbiota Taza	Adipose Transcriptomic Pathway	correlation.pearson	Spearman Correlation Coefficient (R )	p.value
Bacteroides	SENSORY_ORGAN_DEVELOPMENT	0.800581	0.878788	0.00197706
Bacteroides	PROTEIN_AMINO_ACID_N_LINKED_GLYCOSYLATION	0.749412	0.854545	0.00350474
Erysipelotrichaceae	PROTEIN_PHOSPHATASE_TYPE_2A_REGULATOR_ACTIVITY	0.807267	0.769697	0.0136718
Christensenellaceae	CELL_CORTEX	0.499903	0.735566	0.0153235
Bacteroides	GLYCOPROTEIN_BIOSYNTHETIC_PROCESS	0.652786	0.733333	0.0211665
[Eubacterium]	RESPONSE_TO_CARBOHYDRATE_STIMULUS	0.751251	0.709091	0.0275141
Erysipelotrichaceae	RESPONSE_TO_DNA_DAMAGE_STIMULUS	0.590519	0.672727	0.0393814
Catenibacterium	RECEPTOR_SIGNALING_PROTEIN_SERINE_THREONINE_KINASE_ACTIVITY	0.0314724	0.652973	0.0406584
Bacteroides	PROTEIN_PHOSPHATASE_TYPE_2A_REGULATOR_ACTIVITY	0.643141	0.648485	0.0490426
Clostridiales	PDZ_DOMAIN_BINDING	0.851895	0.636364	0.0544451
Akkermansia	PDZ_DOMAIN_BINDING	-0.147011	0.636364	0.0544451
Clostridiales	CHLORIDE_CHANNEL_ACTIVITY	0.701791	0.636364	0.0544451
Blautia	RESPONSE_TO_DNA_DAMAGE_STIMULUS	0.347939	0.6	0.0731199
Catenibacterium	MAP_KINASE_ACTIVITY	0.154029	0.588322	0.0736061
Clostridiales	ANION_CHANNEL_ACTIVITY	0.602143	0.575758	0.087768
Erysipelotrichaceae	EMBRYONIC_MORPHOGENESIS	0.218061	0.563636	0.0957916
Erysipelotrichaceae	PROTEIN_AMINO_ACID_N_LINKED_GLYCOSYLATION	0.428633	0.551515	0.104298
Bacteroides	RECEPTOR_SIGNALING_PROTEIN_SERINE_THREONINE_KINASE_ACTIVITY	0.400939	0.551515	0.104298
Blautia	STEROID_HORMONE_RECEPTOR_ACTIVITY	-0.0621389	0.539394	0.113298
Faecalibacterium	CHLORIDE_CHANNEL_ACTIVITY	0.315369	0.539394	0.113298
Roseburia	COENZYME_BINDING	0.0734282	0.539394	0.113298
Bacteroides	NUCLEOPLASM	0.579123	0.527273	0.122803
Blautia	CELL_CORTEX	0.444309	0.527273	0.122803
Bacteroides	EMBRYONIC_MORPHOGENESIS	0.57776	0.527273	0.122803
Bifidobacterium	PDZ_DOMAIN_BINDING	0.378536	0.527273	0.122803
Clostridiaceae	RESPONSE_TO_DNA_DAMAGE_STIMULUS	0.48735	0.521512	0.122111
[Eubacterium]	CELL_CORTEX	0.515463	0.515152	0.132823
Blautia	RESPONSE_TO_CARBOHYDRATE_STIMULUS	0.449236	0.50303	0.143367
Bacteroides	RESPONSE_TO_CARBOHYDRATE_STIMULUS	0.349133	0.490909	0.154443
Erysipelotrichaceae	SENSORY_ORGAN_DEVELOPMENT	0.310787	0.466667	0.178219
Lachnospiraceae	JNK_CASCADE	0.534074	0.454545	0.190932
Lachnospiraceae	STRESS_ACTIVATED_PROTEIN_KINASE_SIGNALING_PATHWAY	0.534074	0.454545	0.190932
Oscillospira	CELL_CORTEX	0.515604	0.442424	0.204201
Faecalibacterium	ANION_CHANNEL_ACTIVITY	0.236625	0.430303	0.218028
Catenibacterium	PROTEIN_PHOSPHATASE_TYPE_2A_REGULATOR_ACTIVITY	-0.317834	0.42023	0.226603
Blautia	GLYCOPROTEIN_BIOSYNTHETIC_PROCESS	0.0894	0.406061	0.247371
Akkermansia	CHLORIDE_CHANNEL_ACTIVITY	0.341632	0.406061	0.247371
Clostridiaceae	NUCLEOPLASM	0.406346	0.398803	0.253627
Clostridiaceae	STEROID_HORMONE_RECEPTOR_ACTIVITY	0.658202	0.398803	0.253627
Blautia	JNK_CASCADE	0.150372	0.393939	0.262887
Blautia	STRESS_ACTIVATED_PROTEIN_KINASE_SIGNALING_PATHWAY	0.150372	0.393939	0.262887
Bacteroides	STEROID_HORMONE_RECEPTOR_ACTIVITY	0.389701	0.393939	0.262887
Lachnospiraceae	RESPONSE_TO_DNA_DAMAGE_STIMULUS	0.673708	0.381818	0.278965
[Eubacterium]	SENSORY_ORGAN_DEVELOPMENT	0.574184	0.381818	0.278965
Bacteroides	EPITHELIAL_TO_MESENCHYMAL_TRANSITION	0.344806	0.369697	0.295604
Roseburia	EPITHELIAL_TO_MESENCHYMAL_TRANSITION	0.173247	0.369697	0.295604
Bacteroides	JNK_CASCADE	0.435071	0.369697	0.295604
Bacteroides	STRESS_ACTIVATED_PROTEIN_KINASE_SIGNALING_PATHWAY	0.435071	0.369697	0.295604
Clostridiaceae	MAP_KINASE_ACTIVITY	0.108535	0.36199	0.304005
Faecalibacterium	COENZYME_BINDING	0.39103	0.357576	0.3128
Christensenellaceae	RESPONSE_TO_CARBOHYDRATE_STIMULUS	0.0844649	0.346506	0.326657
Oscillospira	NUCLEOPLASM	0.371164	0.345455	0.330549
Erysipelotrichaceae	GLYCOPROTEIN_BIOSYNTHETIC_PROCESS	0.174369	0.345455	0.330549
Catenibacterium	MESODERM_DEVELOPMENT	0.346964	0.342649	0.332432
Christensenellaceae	MESODERM_DEVELOPMENT	0.352206	0.340427	0.335782
Clostridiaceae	EMBRYONIC_MORPHOGENESIS	0.172017	0.325178	0.359238
Bacteroides	RESPONSE_TO_DNA_DAMAGE_STIMULUS	0.385601	0.321212	0.367684
Lachnospiraceae	ANION_CHANNEL_ACTIVITY	-0.0750263	0.309091	0.387055
Ruminococcus	ANION_CHANNEL_ACTIVITY	0.0871519	0.309091	0.387055
Ruminococcus	PDZ_DOMAIN_BINDING	0.389589	0.309091	0.387055
Lachnospiraceae	MESODERM_DEVELOPMENT	0.45562	0.29697	0.40695
Streptococcus	SENSORY_ORGAN_DEVELOPMENT	0.321694	0.29697	0.40695
Oscillospira	PDZ_DOMAIN_BINDING	0.289938	0.29697	0.40695
Catenibacterium	JNK_CASCADE	0.051081	0.290929	0.414778
Catenibacterium	STRESS_ACTIVATED_PROTEIN_KINASE_SIGNALING_PATHWAY	0.051081	0.290929	0.414778
Catenibacterium	COENZYME_BINDING	0.514345	0.290929	0.414778
Clostridiaceae	EPITHELIAL_TO_MESENCHYMAL_TRANSITION	0.450827	0.288365	0.41909
Clostridiaceae	GLYCOPROTEIN_BIOSYNTHETIC_PROCESS	0.0695449	0.288365	0.41909
Blautia	PROTEIN_AMINO_ACID_N_LINKED_GLYCOSYLATION	0.0154079	0.284848	0.42736
Blautia	MESODERM_DEVELOPMENT	0.144172	0.284848	0.42736
Oscillospira	MESODERM_DEVELOPMENT	0.315267	0.284848	0.42736
Roseburia	EMBRYONIC_MORPHOGENESIS	0.373585	0.284848	0.42736
Christensenellaceae	PDZ_DOMAIN_BINDING	0.240956	0.273557	0.444399
Coprococcus	EPITHELIAL_TO_MESENCHYMAL_TRANSITION	0.439137	0.272727	0.448272
Blautia	ANION_CHANNEL_ACTIVITY	0.324868	0.272727	0.448272
Ruminococcus	CHLORIDE_CHANNEL_ACTIVITY	0.019051	0.260606	0.469675
Clostridiaceae	JNK_CASCADE	0.451034	0.251553	0.483247
Clostridiaceae	STRESS_ACTIVATED_PROTEIN_KINASE_SIGNALING_PATHWAY	0.451034	0.251553	0.483247
Streptococcus	PROTEIN_AMINO_ACID_N_LINKED_GLYCOSYLATION	0.316339	0.248485	0.491555
Blautia	SENSORY_ORGAN_DEVELOPMENT	0.0259046	0.248485	0.491555
Peptostreptococcaceae	PDZ_DOMAIN_BINDING	0.526365	0.248485	0.491555
Peptostreptococcaceae	MAP_KINASE_ACTIVITY	0.352658	0.236364	0.513898
Bifidobacterium	CHLORIDE_CHANNEL_ACTIVITY	-0.0358556	0.236364	0.513898
Lachnospiraceae	CHLORIDE_CHANNEL_ACTIVITY	-0.20129	0.236364	0.513898
Lachnospiraceae	EPITHELIAL_TO_MESENCHYMAL_TRANSITION	0.344742	0.224242	0.536688
Peptostreptococcaceae	CHLORIDE_CHANNEL_ACTIVITY	0.51331	0.224242	0.536688
Clostridiaceae	PROTEIN_AMINO_ACID_N_LINKED_GLYCOSYLATION	0.175752	0.21474	0.551325
Catenibacterium	NUCLEOPLASM	0.289962	0.213348	0.553971
[Eubacterium]	RECEPTOR_SIGNALING_PROTEIN_SERINE_THREONINE_KINASE_ACTIVITY	0.112872	0.212121	0.559908
[Eubacterium]	GLYCOPROTEIN_BIOSYNTHETIC_PROCESS	0.421049	0.2	0.583541
Roseburia	RESPONSE_TO_DNA_DAMAGE_STIMULUS	0.132615	0.187879	0.607567
[Eubacterium]	PROTEIN_PHOSPHATASE_TYPE_2A_REGULATOR_ACTIVITY	0.181232	0.187879	0.607567
Bifidobacterium	ANION_CHANNEL_ACTIVITY	-0.0281486	0.187879	0.607567
Bifidobacterium	COENZYME_BINDING	0.153618	0.187879	0.607567
Coprococcus	CELL_CORTEX	0.110183	0.175758	0.631967
Bifidobacterium	JNK_CASCADE	0.267574	0.175758	0.631967
Bifidobacterium	STRESS_ACTIVATED_PROTEIN_KINASE_SIGNALING_PATHWAY	0.267574	0.175758	0.631967
Lachnospiraceae	PROTEIN_PHOSPHATASE_TYPE_2A_REGULATOR_ACTIVITY	0.18395	0.175758	0.631967
Christensenellaceae	COENZYME_BINDING	0.488013	0.170214	0.638259
Bacteroides	MESODERM_DEVELOPMENT	0.148142	0.163636	0.656721
[Eubacterium]	MESODERM_DEVELOPMENT	0.0820877	0.163636	0.656721
Coprococcus	EMBRYONIC_MORPHOGENESIS	0.145642	0.163636	0.656721
Faecalibacterium	RESPONSE_TO_DNA_DAMAGE_STIMULUS	0.129006	0.163636	0.656721
Christensenellaceae	GLYCOPROTEIN_BIOSYNTHETIC_PROCESS	0.0144636	0.158055	0.662762
Coprococcus	JNK_CASCADE	0.169246	0.151515	0.681808
Coprococcus	STRESS_ACTIVATED_PROTEIN_KINASE_SIGNALING_PATHWAY	0.169246	0.151515	0.681808
Streptococcus	PROTEIN_PHOSPHATASE_TYPE_2A_REGULATOR_ACTIVITY	0.233051	0.151515	0.681808
Peptostreptococcaceae	PROTEIN_PHOSPHATASE_TYPE_2A_REGULATOR_ACTIVITY	-0.146459	0.151515	0.681808
Erysipelotrichaceae	EPITHELIAL_TO_MESENCHYMAL_TRANSITION	0.0285346	0.139394	0.707204
Erysipelotrichaceae	RESPONSE_TO_CARBOHYDRATE_STIMULUS	-0.0313615	0.139394	0.707204
Akkermansia	ANION_CHANNEL_ACTIVITY	0.238026	0.139394	0.707204
Blautia	CHLORIDE_CHANNEL_ACTIVITY	0.318443	0.139394	0.707204
Ruminococcus	MESODERM_DEVELOPMENT	0.102946	0.127273	0.732887
Streptococcus	EMBRYONIC_MORPHOGENESIS	0.167695	0.127273	0.732887
Ruminococcus	MAP_KINASE_ACTIVITY	0.120348	0.127273	0.732887
Streptococcus	PDZ_DOMAIN_BINDING	-0.0473217	0.127273	0.732887
[Eubacterium]	CHLORIDE_CHANNEL_ACTIVITY	-0.00945204	0.127273	0.732887
Catenibacterium	STEROID_HORMONE_RECEPTOR_ACTIVITY	0.219345	0.122837	0.735313
Clostridiaceae	RECEPTOR_SIGNALING_PROTEIN_SERINE_THREONINE_KINASE_ACTIVITY	0.142652	0.116573	0.748433
Erysipelotrichaceae	NUCLEOPLASM	0.176188	0.115152	0.758833
Roseburia	CELL_CORTEX	-0.115776	0.115152	0.758833
Lachnospiraceae	RESPONSE_TO_CARBOHYDRATE_STIMULUS	0.0167037	0.115152	0.758833
Oscillospira	GLYCOPROTEIN_BIOSYNTHETIC_PROCESS	0.305791	0.115152	0.758833
Catenibacterium	GLYCOPROTEIN_BIOSYNTHETIC_PROCESS	-0.0787315	0.109906	0.762463
Catenibacterium	SENSORY_ORGAN_DEVELOPMENT	-0.261625	0.109906	0.762463
Clostridiaceae	MESODERM_DEVELOPMENT	0.272323	0.104302	0.774305
Clostridiaceae	PROTEIN_PHOSPHATASE_TYPE_2A_REGULATOR_ACTIVITY	-0.159259	0.104302	0.774305
Roseburia	MESODERM_DEVELOPMENT	0.21161	0.10303	0.785018
Bacteroides	MAP_KINASE_ACTIVITY	0.112965	0.10303	0.785018
Oscillospira	STEROID_HORMONE_RECEPTOR_ACTIVITY	0.317768	0.10303	0.785018
Peptostreptococcaceae	ANION_CHANNEL_ACTIVITY	0.450148	0.10303	0.785018
Coprococcus	CHLORIDE_CHANNEL_ACTIVITY	0.0631391	0.10303	0.785018
[Eubacterium]	PROTEIN_AMINO_ACID_N_LINKED_GLYCOSYLATION	0.245661	0.0909091	0.811417
Oscillospira	EPITHELIAL_TO_MESENCHYMAL_TRANSITION	0.0814749	0.0909091	0.811417
Blautia	PROTEIN_PHOSPHATASE_TYPE_2A_REGULATOR_ACTIVITY	-0.0109439	0.0909091	0.811417
Christensenellaceae	CHLORIDE_CHANNEL_ACTIVITY	-0.280568	0.0790277	0.828202
Lachnospiraceae	PROTEIN_AMINO_ACID_N_LINKED_GLYCOSYLATION	0.220174	0.0787879	0.838004
Oscillospira	EMBRYONIC_MORPHOGENESIS	0.0898579	0.0787879	0.838004
Blautia	RECEPTOR_SIGNALING_PROTEIN_SERINE_THREONINE_KINASE_ACTIVITY	-0.0245998	0.0787879	0.838004
Bacteroides	COENZYME_BINDING	0.193891	0.0787879	0.838004
Oscillospira	MAP_KINASE_ACTIVITY	0.0688101	0.0666667	0.864754
Faecalibacterium	PROTEIN_PHOSPHATASE_TYPE_2A_REGULATOR_ACTIVITY	0.00884228	0.0666667	0.864754
Lachnospiraceae	STEROID_HORMONE_RECEPTOR_ACTIVITY	0.314822	0.0666667	0.864754
Erysipelotrichaceae	ANION_CHANNEL_ACTIVITY	0.20527	0.0666667	0.864754
Coprococcus	PDZ_DOMAIN_BINDING	0.124981	0.0666667	0.864754
Blautia	COENZYME_BINDING	-0.260002	0.0666667	0.864754
Oscillospira	COENZYME_BINDING	-0.206759	0.0666667	0.864754
Christensenellaceae	RESPONSE_TO_DNA_DAMAGE_STIMULUS	0.03131	0.0607906	0.867511
Christensenellaceae	STEROID_HORMONE_RECEPTOR_ACTIVITY	0.211293	0.0607906	0.867511
Catenibacterium	EPITHELIAL_TO_MESENCHYMAL_TRANSITION	-0.0697773	0.0581857	0.873149
Christensenellaceae	SENSORY_ORGAN_DEVELOPMENT	-0.133418	0.0547115	0.880676
Blautia	EPITHELIAL_TO_MESENCHYMAL_TRANSITION	-0.0274047	0.0545455	0.891639
Coprococcus	RESPONSE_TO_CARBOHYDRATE_STIMULUS	0.0397922	0.0545455	0.891639
Oscillospira	RESPONSE_TO_CARBOHYDRATE_STIMULUS	0.378117	0.0545455	0.891639
Oscillospira	JNK_CASCADE	0.182091	0.0545455	0.891639
Oscillospira	STRESS_ACTIVATED_PROTEIN_KINASE_SIGNALING_PATHWAY	0.182091	0.0545455	0.891639
Faecalibacterium	STEROID_HORMONE_RECEPTOR_ACTIVITY	0.0646795	0.0545455	0.891639
Blautia	NUCLEOPLASM	-0.119672	0.0424242	0.918633
[Eubacterium]	JNK_CASCADE	0.156603	0.0424242	0.918633
Blautia	EMBRYONIC_MORPHOGENESIS	-0.0267565	0.0424242	0.918633
[Eubacterium]	STRESS_ACTIVATED_PROTEIN_KINASE_SIGNALING_PATHWAY	0.156603	0.0424242	0.918633
Lachnospiraceae	RECEPTOR_SIGNALING_PROTEIN_SERINE_THREONINE_KINASE_ACTIVITY	0.322457	0.0424242	0.918633
[Eubacterium]	ANION_CHANNEL_ACTIVITY	-0.038905	0.0424242	0.918633
Bifidobacterium	MAP_KINASE_ACTIVITY	0.0788066	0.030303	0.94571
Roseburia	PROTEIN_PHOSPHATASE_TYPE_2A_REGULATOR_ACTIVITY	-0.0959952	0.030303	0.94571
Catenibacterium	RESPONSE_TO_CARBOHYDRATE_STIMULUS	-0.0997676	0.0193952	0.957589
Catenibacterium	PDZ_DOMAIN_BINDING	0.283828	0.0193952	0.957589
Clostridiaceae	COENZYME_BINDING	0.302384	0.0184063	0.95975
Bacteroides	CELL_CORTEX	-0.0547766	0.0181818	0.972841
Erysipelotrichaceae	MESODERM_DEVELOPMENT	0.178051	0.0181818	0.972841
Coprococcus	STEROID_HORMONE_RECEPTOR_ACTIVITY	0.079828	0.0181818	0.972841
Akkermansia	COENZYME_BINDING	0.386802	0.0181818	0.972841
Ruminococcus	NUCLEOPLASM	0.0277883	0.00606061	1
Faecalibacterium	CELL_CORTEX	-0.100084	0.00606061	1
Oscillospira	RESPONSE_TO_DNA_DAMAGE_STIMULUS	-0.0600233	0.00606061	1
Clostridiales	MAP_KINASE_ACTIVITY	-0.0209679	0.00606061	1
Streptococcus	ANION_CHANNEL_ACTIVITY	-0.309117	0.00606061	1
Coprococcus	ANION_CHANNEL_ACTIVITY	-0.00734054	0.00606061	1
Lachnospiraceae	COENZYME_BINDING	0.111626	0.00606061	1
Ruminococcus	CELL_CORTEX	0.1756	-0.00606061	1
Coprococcus	PROTEIN_AMINO_ACID_N_LINKED_GLYCOSYLATION	-0.0980092	-0.00606061	1
Bifidobacterium	EPITHELIAL_TO_MESENCHYMAL_TRANSITION	-0.0290959	-0.00606061	1
Clostridiales	RESPONSE_TO_CARBOHYDRATE_STIMULUS	-0.458236	-0.00606061	1
Streptococcus	GLYCOPROTEIN_BIOSYNTHETIC_PROCESS	0.191219	-0.00606061	1
Ruminococcus	RESPONSE_TO_DNA_DAMAGE_STIMULUS	-0.164066	-0.00606061	1
Bifidobacterium	RECEPTOR_SIGNALING_PROTEIN_SERINE_THREONINE_KINASE_ACTIVITY	0.17248	-0.00606061	1
Streptococcus	CHLORIDE_CHANNEL_ACTIVITY	-0.3524	-0.00606061	1
Clostridiaceae	ANION_CHANNEL_ACTIVITY	-0.306773	-0.00613543	0.986579
Christensenellaceae	NUCLEOPLASM	0.31597	-0.0121581	0.973408
Peptostreptococcaceae	SENSORY_ORGAN_DEVELOPMENT	-0.486647	-0.0181818	0.972841
Catenibacterium	RESPONSE_TO_DNA_DAMAGE_STIMULUS	-0.0322798	-0.0193952	0.957589
Faecalibacterium	EPITHELIAL_TO_MESENCHYMAL_TRANSITION	0.120714	-0.030303	0.94571
Peptostreptococcaceae	EMBRYONIC_MORPHOGENESIS	-0.578951	-0.030303	0.94571
Erysipelotrichaceae	CHLORIDE_CHANNEL_ACTIVITY	0.0769411	-0.030303	0.94571
Streptococcus	NUCLEOPLASM	0.319189	-0.0424242	0.918633
Roseburia	NUCLEOPLASM	0.231187	-0.0424242	0.918633
Roseburia	JNK_CASCADE	-0.168509	-0.0424242	0.918633
Roseburia	STRESS_ACTIVATED_PROTEIN_KINASE_SIGNALING_PATHWAY	-0.168509	-0.0424242	0.918633
Roseburia	SENSORY_ORGAN_DEVELOPMENT	-0.0123801	-0.0424242	0.918633
Oscillospira	RECEPTOR_SIGNALING_PROTEIN_SERINE_THREONINE_KINASE_ACTIVITY	0.201552	-0.0424242	0.918633
Christensenellaceae	JNK_CASCADE	0.103585	-0.0425534	0.907083
Christensenellaceae	STRESS_ACTIVATED_PROTEIN_KINASE_SIGNALING_PATHWAY	0.103585	-0.0425534	0.907083
Coprococcus	COENZYME_BINDING	0.0429419	-0.0545455	0.891639
Clostridiaceae	SENSORY_ORGAN_DEVELOPMENT	-0.187789	-0.0552189	0.879576
Catenibacterium	CELL_CORTEX	0.331001	-0.0581857	0.873149
Faecalibacterium	JNK_CASCADE	-0.03328	-0.0666667	0.864754
Faecalibacterium	STRESS_ACTIVATED_PROTEIN_KINASE_SIGNALING_PATHWAY	-0.03328	-0.0666667	0.864754
Faecalibacterium	MAP_KINASE_ACTIVITY	-0.0622342	-0.0666667	0.864754
Catenibacterium	PROTEIN_AMINO_ACID_N_LINKED_GLYCOSYLATION	-0.422867	-0.0711159	0.845218
Akkermansia	CELL_CORTEX	-0.528534	-0.0787879	0.838004
Ruminococcus	RESPONSE_TO_CARBOHYDRATE_STIMULUS	0.0270659	-0.0787879	0.838004
[Eubacterium]	PDZ_DOMAIN_BINDING	-0.0945284	-0.0787879	0.838004
Lachnospiraceae	EMBRYONIC_MORPHOGENESIS	0.0869535	-0.0909091	0.811417
Lachnospiraceae	MAP_KINASE_ACTIVITY	0.112161	-0.0909091	0.811417
[Eubacterium]	STEROID_HORMONE_RECEPTOR_ACTIVITY	-0.209061	-0.0909091	0.811417
Faecalibacterium	PDZ_DOMAIN_BINDING	-0.0938468	-0.0909091	0.811417
Erysipelotrichaceae	COENZYME_BINDING	-0.0324945	-0.0909091	0.811417
[Eubacterium]	COENZYME_BINDING	-0.259456	-0.0909091	0.811417
Clostridiaceae	RESPONSE_TO_CARBOHYDRATE_STIMULUS	-0.0381843	-0.0920315	0.800378
Streptococcus	RESPONSE_TO_CARBOHYDRATE_STIMULUS	-0.219151	-0.10303	0.785018
Roseburia	RESPONSE_TO_CARBOHYDRATE_STIMULUS	0.0506185	-0.10303	0.785018
Roseburia	GLYCOPROTEIN_BIOSYNTHETIC_PROCESS	0.090748	-0.10303	0.785018
Erysipelotrichaceae	STEROID_HORMONE_RECEPTOR_ACTIVITY	-0.157265	-0.10303	0.785018
Clostridiales	CELL_CORTEX	0.0397781	-0.115152	0.758833
Lachnospiraceae	CELL_CORTEX	-0.302264	-0.115152	0.758833
Bifidobacterium	MESODERM_DEVELOPMENT	0.206647	-0.115152	0.758833
Erysipelotrichaceae	JNK_CASCADE	0.115233	-0.115152	0.758833
Erysipelotrichaceae	STRESS_ACTIVATED_PROTEIN_KINASE_SIGNALING_PATHWAY	0.115233	-0.115152	0.758833
Clostridiales	RECEPTOR_SIGNALING_PROTEIN_SERINE_THREONINE_KINASE_ACTIVITY	-0.431828	-0.115152	0.758833
Bifidobacterium	STEROID_HORMONE_RECEPTOR_ACTIVITY	-0.0434877	-0.115152	0.758833
Peptostreptococcaceae	COENZYME_BINDING	-0.161403	-0.115152	0.758833
Christensenellaceae	ANION_CHANNEL_ACTIVITY	-0.402752	-0.115502	0.750683
[Eubacterium]	EMBRYONIC_MORPHOGENESIS	0.287568	-0.127273	0.732887
[Eubacterium]	RESPONSE_TO_DNA_DAMAGE_STIMULUS	-0.00366736	-0.127273	0.732887
Streptococcus	MAP_KINASE_ACTIVITY	0.229653	-0.127273	0.732887
Clostridiaceae	CELL_CORTEX	0.0483439	-0.128844	0.722786
Christensenellaceae	RECEPTOR_SIGNALING_PROTEIN_SERINE_THREONINE_KINASE_ACTIVITY	-0.0568096	-0.145897	0.687557
Peptostreptococcaceae	GLYCOPROTEIN_BIOSYNTHETIC_PROCESS	-0.410067	-0.151515	0.681808
Erysipelotrichaceae	MAP_KINASE_ACTIVITY	0.15156	-0.151515	0.681808
Akkermansia	MESODERM_DEVELOPMENT	-0.3844	-0.163636	0.656721
Coprococcus	RESPONSE_TO_DNA_DAMAGE_STIMULUS	-0.138943	-0.163636	0.656721
Streptococcus	RECEPTOR_SIGNALING_PROTEIN_SERINE_THREONINE_KINASE_ACTIVITY	0.134728	-0.163636	0.656721
Erysipelotrichaceae	RECEPTOR_SIGNALING_PROTEIN_SERINE_THREONINE_KINASE_ACTIVITY	0.256266	-0.163636	0.656721
Ruminococcus	RECEPTOR_SIGNALING_PROTEIN_SERINE_THREONINE_KINASE_ACTIVITY	0.0636342	-0.163636	0.656721
Roseburia	STEROID_HORMONE_RECEPTOR_ACTIVITY	-0.402018	-0.163636	0.656721
Roseburia	PDZ_DOMAIN_BINDING	-0.187486	-0.163636	0.656721
Roseburia	CHLORIDE_CHANNEL_ACTIVITY	-0.272305	-0.163636	0.656721
Peptostreptococcaceae	NUCLEOPLASM	-0.504004	-0.175758	0.631967
[Eubacterium]	EPITHELIAL_TO_MESENCHYMAL_TRANSITION	0.00849255	-0.175758	0.631967
Catenibacterium	ANION_CHANNEL_ACTIVITY	-0.387757	-0.187487	0.603986
Faecalibacterium	MESODERM_DEVELOPMENT	-0.16467	-0.187879	0.607567
Ruminococcus	GLYCOPROTEIN_BIOSYNTHETIC_PROCESS	0.0716209	-0.187879	0.607567
Ruminococcus	EMBRYONIC_MORPHOGENESIS	-0.234213	-0.187879	0.607567
Coprococcus	MESODERM_DEVELOPMENT	-0.29251	-0.2	0.583541
Clostridiaceae	CHLORIDE_CHANNEL_ACTIVITY	-0.350467	-0.202469	0.574813
Lachnospiraceae	NUCLEOPLASM	0.26202	-0.212121	0.559908
Ruminococcus	JNK_CASCADE	-0.218506	-0.212121	0.559908
Ruminococcus	STRESS_ACTIVATED_PROTEIN_KINASE_SIGNALING_PATHWAY	-0.218506	-0.212121	0.559908
Ruminococcus	STEROID_HORMONE_RECEPTOR_ACTIVITY	-0.000542774	-0.224242	0.536688
Bifidobacterium	PROTEIN_PHOSPHATASE_TYPE_2A_REGULATOR_ACTIVITY	-0.228749	-0.236364	0.513898
Catenibacterium	CHLORIDE_CHANNEL_ACTIVITY	-0.281971	-0.239208	0.50566
Lachnospiraceae	GLYCOPROTEIN_BIOSYNTHETIC_PROCESS	-0.116505	-0.248485	0.491555
Akkermansia	MAP_KINASE_ACTIVITY	-0.106382	-0.248485	0.491555
Christensenellaceae	EMBRYONIC_MORPHOGENESIS	-0.160015	-0.249241	0.48741
Christensenellaceae	EPITHELIAL_TO_MESENCHYMAL_TRANSITION	-0.00720733	-0.267478	0.454986
[Eubacterium]	NUCLEOPLASM	0.0368792	-0.272727	0.448272
Bifidobacterium	CELL_CORTEX	-0.169687	-0.272727	0.448272
Bifidobacterium	PROTEIN_AMINO_ACID_N_LINKED_GLYCOSYLATION	-0.453861	-0.272727	0.448272
Streptococcus	EPITHELIAL_TO_MESENCHYMAL_TRANSITION	0.119796	-0.272727	0.448272
Coprococcus	SENSORY_ORGAN_DEVELOPMENT	-0.241651	-0.272727	0.448272
Roseburia	MAP_KINASE_ACTIVITY	0.000350286	-0.272727	0.448272
Coprococcus	NUCLEOPLASM	-0.363397	-0.284848	0.42736
Faecalibacterium	EMBRYONIC_MORPHOGENESIS	-0.214245	-0.284848	0.42736
Lachnospiraceae	SENSORY_ORGAN_DEVELOPMENT	-0.228388	-0.284848	0.42736
Catenibacterium	EMBRYONIC_MORPHOGENESIS	-0.268586	-0.290929	0.414778
Akkermansia	RESPONSE_TO_CARBOHYDRATE_STIMULUS	-0.53064	-0.29697	0.40695
Clostridiales	PROTEIN_PHOSPHATASE_TYPE_2A_REGULATOR_ACTIVITY	-0.383801	-0.29697	0.40695
Akkermansia	PROTEIN_PHOSPHATASE_TYPE_2A_REGULATOR_ACTIVITY	0.334181	-0.29697	0.40695
Oscillospira	CHLORIDE_CHANNEL_ACTIVITY	-0.428872	-0.29697	0.40695
Coprococcus	GLYCOPROTEIN_BIOSYNTHETIC_PROCESS	-0.388928	-0.309091	0.387055
Streptococcus	RESPONSE_TO_DNA_DAMAGE_STIMULUS	-0.0634289	-0.309091	0.387055
Roseburia	PROTEIN_AMINO_ACID_N_LINKED_GLYCOSYLATION	-0.0868133	-0.321212	0.367684
Peptostreptococcaceae	RESPONSE_TO_DNA_DAMAGE_STIMULUS	-0.606576	-0.321212	0.367684
Faecalibacterium	SENSORY_ORGAN_DEVELOPMENT	-0.391381	-0.321212	0.367684
Streptococcus	COENZYME_BINDING	0.318275	-0.321212	0.367684
Peptostreptococcaceae	PROTEIN_AMINO_ACID_N_LINKED_GLYCOSYLATION	-0.621117	-0.333333	0.348846
Faecalibacterium	RESPONSE_TO_CARBOHYDRATE_STIMULUS	-0.397797	-0.333333	0.348846
Streptococcus	MESODERM_DEVELOPMENT	-0.0819533	-0.333333	0.348846
Clostridiales	MESODERM_DEVELOPMENT	-0.598671	-0.333333	0.348846
Oscillospira	SENSORY_ORGAN_DEVELOPMENT	-0.0986594	-0.333333	0.348846
Faecalibacterium	RECEPTOR_SIGNALING_PROTEIN_SERINE_THREONINE_KINASE_ACTIVITY	-0.290608	-0.345455	0.330549
Akkermansia	RECEPTOR_SIGNALING_PROTEIN_SERINE_THREONINE_KINASE_ACTIVITY	-0.463885	-0.345455	0.330549
Christensenellaceae	PROTEIN_AMINO_ACID_N_LINKED_GLYCOSYLATION	-0.348731	-0.346506	0.326657
Akkermansia	EPITHELIAL_TO_MESENCHYMAL_TRANSITION	0.0159108	-0.357576	0.3128
Ruminococcus	EPITHELIAL_TO_MESENCHYMAL_TRANSITION	-0.310617	-0.357576	0.3128
Faecalibacterium	GLYCOPROTEIN_BIOSYNTHETIC_PROCESS	-0.457272	-0.357576	0.3128
Lachnospiraceae	PDZ_DOMAIN_BINDING	-0.512057	-0.357576	0.3128
Streptococcus	CELL_CORTEX	-0.285478	-0.369697	0.295604
Blautia	MAP_KINASE_ACTIVITY	-0.391406	-0.369697	0.295604
Peptostreptococcaceae	RECEPTOR_SIGNALING_PROTEIN_SERINE_THREONINE_KINASE_ACTIVITY	-0.325368	-0.369697	0.295604
Christensenellaceae	PROTEIN_PHOSPHATASE_TYPE_2A_REGULATOR_ACTIVITY	-0.37639	-0.370822	0.291468
Bifidobacterium	NUCLEOPLASM	-0.324044	-0.381818	0.278965
Ruminococcus	PROTEIN_AMINO_ACID_N_LINKED_GLYCOSYLATION	-0.119358	-0.381818	0.278965
Akkermansia	JNK_CASCADE	-0.340621	-0.381818	0.278965
Akkermansia	STRESS_ACTIVATED_PROTEIN_KINASE_SIGNALING_PATHWAY	-0.340621	-0.381818	0.278965
[Eubacterium]	MAP_KINASE_ACTIVITY	-0.352909	-0.381818	0.278965
Coprococcus	RECEPTOR_SIGNALING_PROTEIN_SERINE_THREONINE_KINASE_ACTIVITY	-0.424714	-0.381818	0.278965
Erysipelotrichaceae	CELL_CORTEX	-0.556004	-0.393939	0.262887
Akkermansia	SENSORY_ORGAN_DEVELOPMENT	-0.0711128	-0.393939	0.262887
Roseburia	RECEPTOR_SIGNALING_PROTEIN_SERINE_THREONINE_KINASE_ACTIVITY	-0.189387	-0.393939	0.262887
Streptococcus	STEROID_HORMONE_RECEPTOR_ACTIVITY	0.328027	-0.406061	0.247371
Bacteroides	ANION_CHANNEL_ACTIVITY	-0.369764	-0.406061	0.247371
Faecalibacterium	PROTEIN_AMINO_ACID_N_LINKED_GLYCOSYLATION	-0.350132	-0.418182	0.232418
Oscillospira	PROTEIN_AMINO_ACID_N_LINKED_GLYCOSYLATION	0.0194217	-0.418182	0.232418
Clostridiaceae	PDZ_DOMAIN_BINDING	-0.278971	-0.423345	0.222818
Clostridiales	PROTEIN_AMINO_ACID_N_LINKED_GLYCOSYLATION	-0.723113	-0.430303	0.218028
Bifidobacterium	SENSORY_ORGAN_DEVELOPMENT	-0.581625	-0.430303	0.218028
Clostridiales	SENSORY_ORGAN_DEVELOPMENT	-0.441513	-0.430303	0.218028
Oscillospira	ANION_CHANNEL_ACTIVITY	-0.42501	-0.430303	0.218028
Peptostreptococcaceae	CELL_CORTEX	-0.358797	-0.442424	0.204201
Peptostreptococcaceae	EPITHELIAL_TO_MESENCHYMAL_TRANSITION	-0.664314	-0.442424	0.204201
Bifidobacterium	RESPONSE_TO_CARBOHYDRATE_STIMULUS	-0.146976	-0.454545	0.190932
Coprococcus	MAP_KINASE_ACTIVITY	-0.50034	-0.466667	0.178219
Blautia	PDZ_DOMAIN_BINDING	-0.201784	-0.466667	0.178219
Streptococcus	JNK_CASCADE	0.0939985	-0.478788	0.166058
Streptococcus	STRESS_ACTIVATED_PROTEIN_KINASE_SIGNALING_PATHWAY	0.0939985	-0.478788	0.166058
Faecalibacterium	NUCLEOPLASM	-0.30424	-0.490909	0.154443
Bifidobacterium	RESPONSE_TO_DNA_DAMAGE_STIMULUS	-0.267617	-0.490909	0.154443
Roseburia	ANION_CHANNEL_ACTIVITY	-0.364697	-0.50303	0.143367
Peptostreptococcaceae	MESODERM_DEVELOPMENT	-0.422494	-0.515152	0.132823
Akkermansia	EMBRYONIC_MORPHOGENESIS	-0.0341078	-0.515152	0.132823
Coprococcus	PROTEIN_PHOSPHATASE_TYPE_2A_REGULATOR_ACTIVITY	-0.478335	-0.515152	0.132823
Peptostreptococcaceae	RESPONSE_TO_CARBOHYDRATE_STIMULUS	-0.751429	-0.527273	0.122803
Ruminococcus	PROTEIN_PHOSPHATASE_TYPE_2A_REGULATOR_ACTIVITY	-0.574323	-0.527273	0.122803
Ruminococcus	COENZYME_BINDING	-0.557613	-0.527273	0.122803
Christensenellaceae	MAP_KINASE_ACTIVITY	-0.0707326	-0.534957	0.111088
Clostridiales	GLYCOPROTEIN_BIOSYNTHETIC_PROCESS	-0.525455	-0.539394	0.113298
Peptostreptococcaceae	STEROID_HORMONE_RECEPTOR_ACTIVITY	-0.543257	-0.539394	0.113298
Akkermansia	NUCLEOPLASM	-0.415585	-0.551515	0.104298
Bifidobacterium	EMBRYONIC_MORPHOGENESIS	-0.493908	-0.563636	0.0957916
Clostridiales	EMBRYONIC_MORPHOGENESIS	-0.720477	-0.563636	0.0957916
Clostridiales	JNK_CASCADE	-0.809691	-0.575758	0.087768
Clostridiales	STRESS_ACTIVATED_PROTEIN_KINASE_SIGNALING_PATHWAY	-0.809691	-0.575758	0.087768
Akkermansia	STEROID_HORMONE_RECEPTOR_ACTIVITY	-0.453409	-0.575758	0.087768
Akkermansia	PROTEIN_AMINO_ACID_N_LINKED_GLYCOSYLATION	-0.261134	-0.587879	0.0802151
Akkermansia	RESPONSE_TO_DNA_DAMAGE_STIMULUS	-0.105132	-0.587879	0.0802151
Bacteroides	PDZ_DOMAIN_BINDING	-0.554932	-0.612121	0.0664691
Bacteroides	CHLORIDE_CHANNEL_ACTIVITY	-0.454411	-0.612121	0.0664691
Oscillospira	PROTEIN_PHOSPHATASE_TYPE_2A_REGULATOR_ACTIVITY	-0.590558	-0.624242	0.060249
Ruminococcus	SENSORY_ORGAN_DEVELOPMENT	-0.357248	-0.636364	0.0544451
Clostridiales	NUCLEOPLASM	-0.830501	-0.660606	0.0440266
Akkermansia	GLYCOPROTEIN_BIOSYNTHETIC_PROCESS	-0.464456	-0.660606	0.0440266
Clostridiales	COENZYME_BINDING	-0.321233	-0.672727	0.0393814
Clostridiales	STEROID_HORMONE_RECEPTOR_ACTIVITY	-0.576301	-0.69697	0.0311411
Clostridiales	EPITHELIAL_TO_MESENCHYMAL_TRANSITION	-0.724095	-0.709091	0.0275141
Bifidobacterium	GLYCOPROTEIN_BIOSYNTHETIC_PROCESS	-0.715301	-0.709091	0.0275141
Clostridiales	RESPONSE_TO_DNA_DAMAGE_STIMULUS	-0.9214	-0.781818	0.0116513
Erysipelotrichaceae	PDZ_DOMAIN_BINDING	-0.725073	-0.842424	0.00445903
Peptostreptococcaceae	JNK_CASCADE	-0.87865	-0.866667	0.00268142
Peptostreptococcaceae	STRESS_ACTIVATED_PROTEIN_KINASE_SIGNALING_PATHWAY	-0.87865	-0.866667	0.00268142
